# Supplementary material for: 4,4′-Bis(trimethyl­sil­yl)-2,2′-bipyridine
Source: Acta Crystallogr Sect E Struct Rep Online. 2011 Nov 2;67(Pt 12):o3144. doi: 10.1107/S1600536811043704 (PMC3238818; doi:10.1107/S1600536811043704)
Supplement: Supplementary file 1 [file e-67-o3144-sup1.cif]

##############################################################################
#                                                                            #
# This CIF contains the data in a paper accepted for publication in          #
# Acta Crystallographica Section E. It conforms to the requirements of       #
# Notes for Authors for Acta Crystallographica Section E, and has been       #
# peer reviewed under the auspices of the IUCr Commission on Journals.       #
#                                                                            #
# Full details of the Crystallographic Information File format               #
# are given in the paper "The Crystallographic Information File (CIF):       #
# a New Standard Archive File for Crystallography" by S. R. Hall, F. H.      #
# Allen and I. D. Brown [Acta Cryst. (1991), A47, 655-685].                  #
#                                                                            #
# The current version of the core CIF dictionary is obtainable from          #
# ftp://ftp.iucr.org/pub/cif_core.dic.                                       #
#                                                                            #
# Software is freely available for graphical display of the structure(s)     #
# in this CIF. For information consult the CIF software page                 #
# http://www.iucr.org/resources/cif/software.                                #
#                                                                            #
# This file may be used for bona fide research purposes within the           #
# scientific community so long as proper attribution is given to the journal # 
# article from which it was obtained.                                        #
#                                                                            #
##############################################################################
data_global
_audit_creation_method     'form.cif (version 2.0)'
_journal_data_validation_number     ?
_journal_date_recd_electronic     2011-09-28
_journal_date_accepted     2011-10-21
_journal_name_full     'Acta Crystallographica, Section E'
_journal_year     2011
_journal_volume     67
_journal_issue     12
_journal_page_first     o3144
_journal_page_last     o3144
_journal_paper_category     QO
_journal_coeditor_code     RK2303
_publ_contact_author_name     'Chang-Ge Zheng'
_publ_contact_author_address
;
School of Chemical and Material Engineering
Jiangnan University
1800 Lihu Road
Wuxi
Jiangsu Province 214122
People's Republic of China
;
_publ_contact_author_email     cgzheng@jiangnan.edu.cn
_publ_contact_author_fax     ?
_publ_contact_author_phone     '0086-13665178768'
_publ_section_title
;
4,4'-Bis(trimethylsilyl)-2,2'-bipyridine
;
loop_
    _publ_author_name
    _publ_author_address
    'Chang-Ge Zheng'
;
School of Chemical and Material Engineering
Jiangnan University
1800 Lihu Road
Wuxi
Jiangsu Province 214122
People's Republic of China
;
    'Hua-Peng Cao'
;
School of Chemical and Material Engineering
Jiangnan University
1800 Lihu Road
Wuxi
Jiangsu Province 214122
People's Republic of China
;
    'Yang Song'
;
School of Chemical and Material Engineering
Jiangnan University
1800 Lihu Road
Wuxi
Jiangsu Province 214122
People's Republic of China
;
data_I
_chemical_name_systematic
;
4,4'-Bis(trimethylsilyl)-2,2'-bipyridine
;
_chemical_name_common     ?
_chemical_formula_moiety     'C16 H24 N2 Si2'
_chemical_formula_sum     'C16 H24 N2 Si2'
_chemical_formula_structural     ?
_chemical_formula_analytical     ?
_chemical_formula_iupac     'C16 H24 N2 Si2'
_chemical_formula_weight     300.55
_chemical_melting_point     ?
_symmetry_cell_setting     monoclinic
_symmetry_space_group_name_H-M     'P 21/c'
_symmetry_space_group_name_Hall     '-P 2ybc'
loop_
    _symmetry_equiv_pos_as_xyz
    'x, y, z'
    '-x, y+1/2, -z+1/2'
    '-x, -y, -z'
    'x, -y-1/2, z-1/2'
_cell_length_a     13.154(4)
_cell_length_b     6.4599(16)
_cell_length_c     11.280(3)
_cell_angle_alpha     90.00
_cell_angle_beta     111.222(6)
_cell_angle_gamma     90.00
_cell_volume     893.5(4)
_cell_formula_units_Z     2
_cell_measurement_reflns_used     3568
_cell_measurement_theta_min     3.2
_cell_measurement_theta_max     27.5
_cell_measurement_temperature     223(2)
_exptl_crystal_description     block
_exptl_crystal_colour     colourless
_exptl_crystal_size_max     0.50
_exptl_crystal_size_mid     0.30
_exptl_crystal_size_min     0.20
_exptl_crystal_size_rad     ?
_exptl_crystal_density_diffrn     1.117
_exptl_crystal_density_meas     ?
_exptl_crystal_density_method     'not measured'
_exptl_crystal_F_000     324
_exptl_absorpt_coefficient_mu     0.192
_exptl_absorpt_correction_type     multi-scan
_exptl_absorpt_process_details     '(SADABS; Sheldrick, 1996)'
_exptl_absorpt_correction_T_min     0.8693
_exptl_absorpt_correction_T_max     0.9626
_diffrn_ambient_temperature     223(2)
_diffrn_radiation_type     'MoK\a'
_diffrn_radiation_wavelength     0.71075
_diffrn_radiation_source     'fine-focus sealed tube'
_diffrn_radiation_monochromator     'graphite'
_diffrn_measurement_device_type     'Rigaku Saturn CCD'
_diffrn_measurement_method     \w
_diffrn_detector_area_resol_mean     14.63
_diffrn_reflns_number     4311
_diffrn_reflns_av_R_equivalents     0.0274
_diffrn_reflns_theta_max     25.50
_diffrn_reflns_theta_full     25.50
_diffrn_measured_fraction_theta_max     0.993
_diffrn_measured_fraction_theta_full     0.993
_diffrn_reflns_limit_h_min     -13
_diffrn_reflns_limit_h_max     15
_diffrn_reflns_limit_k_min     -7
_diffrn_reflns_limit_k_max     7
_diffrn_reflns_limit_l_min     -13
_diffrn_reflns_limit_l_max     12
_diffrn_reflns_reduction_process     ?
_diffrn_standards_number     ?
_diffrn_standards_interval_count     ?
_diffrn_standards_interval_time     ?
_diffrn_standards_decay_%     0
loop_
    _diffrn_standard_refln_index_h
    _diffrn_standard_refln_index_k
    _diffrn_standard_refln_index_l
    ? ? ?
_refine_special_details
;
Refinement of <i>F</i>^2^ against ALL reflections. The weighted <i>R</i>-factor
<i>wR</i> and goodness of fit <i>S</i> are based on <i>F</i>^2^, conventional
<i>R</i>-factors <i>R</i> are based on <i>F</i>, with <i>F</i> set to zero for
negative <i>F</i>^2^. The threshold expression of <i>F</i>^2^ > \s<i>F</i>^2^
is used only for calculating <i>R</i>-factors(gt) <i>etc</i>. and is not
relevant to the choice of reflections for refinement. <i>R</i>-factors based on
<i>F</i>^2^ are statistically about twice as large as those based on <i>F</i>,
and <i>R</i>-factors based on ALL data will be even larger.
;
_reflns_number_total     1649
_reflns_number_gt     1364
_reflns_threshold_expression     I>2\s(I)
_refine_ls_structure_factor_coef     Fsqd
_refine_ls_matrix_type     full
_refine_ls_R_factor_all     0.0577
_refine_ls_R_factor_gt     0.0457
_refine_ls_wR_factor_gt     0.1168
_refine_ls_wR_factor_ref     0.1247
_refine_ls_goodness_of_fit_all     ?
_refine_ls_goodness_of_fit_ref     1.079
_refine_ls_restrained_S_all     1.078
_refine_ls_restrained_S_obs     ?
_refine_ls_number_reflns     1649
_refine_ls_number_parameters     95
_refine_ls_number_restraints     2
_refine_ls_hydrogen_treatment     constr
_refine_ls_weighting_scheme     calc
_refine_ls_weighting_details
       'calc w = 1/[\s^2^(Fo^2^)+(0.0734P)^2^+0.0832P] where P=(Fo^2^+2Fc^2^)/3'
_atom_sites_solution_hydrogens     geom
_atom_sites_solution_primary     direct
_atom_sites_solution_secondary     difmap
_refine_ls_shift/su_max     0.000
_refine_ls_shift/su_mean     0.000
_refine_diff_density_max     0.252
_refine_diff_density_min     -0.264
_refine_ls_extinction_method     none
_refine_ls_extinction_coef     ?
loop_
    _atom_type_symbol
    _atom_type_description
    _atom_type_scat_dispersion_real
    _atom_type_scat_dispersion_imag
    _atom_type_scat_source
    'C' 'C' 0.0033 0.0016
                         'International Tables Vol C Tables 4.2.6.8 and 6.1.1.4'
    'H' 'H' 0.0000 0.0000
                         'International Tables Vol C Tables 4.2.6.8 and 6.1.1.4'
    'N' 'N' 0.0061 0.0033
                         'International Tables Vol C Tables 4.2.6.8 and 6.1.1.4'
    'Si' 'Si' 0.0817 0.0704
                         'International Tables Vol C Tables 4.2.6.8 and 6.1.1.4'
_computing_data_collection     'CrystalClear (Rigaku, 2005)'
_computing_cell_refinement     'CrystalClear (Rigaku, 2005)'
_computing_data_reduction     'CrystalClear (Rigaku, 2005)'
_computing_structure_solution     'SHELXS97 (Sheldrick, 2008)'
_computing_structure_refinement     'SHELXL97 (Sheldrick, 2008)'
_computing_molecular_graphics     'PLATON (Spek, 2009)'
_computing_publication_material     'SHELXL97 (Sheldrick, 2008)'
loop_
    _atom_site_type_symbol
    _atom_site_label
    _atom_site_fract_x
    _atom_site_fract_y
    _atom_site_fract_z
    _atom_site_U_iso_or_equiv
    _atom_site_adp_type
    _atom_site_calc_flag
    _atom_site_refinement_flags
    _atom_site_occupancy
    _atom_site_symmetry_multiplicity
    _atom_site_disorder_assembly
    _atom_site_disorder_group
    Si Si1 0.80366(4) 0.08423(9) 0.02023(5) 0.0405(2) Uani d U 1 1 . .
    N N1 0.49321(13) 0.2932(2) 0.10461(14) 0.0366(4) Uani d . 1 1 . .
    C C1 0.68120(15) 0.1675(3) 0.05735(17) 0.0356(5) Uani d . 1 1 . .
    C C2 0.64022(16) 0.0538(3) 0.13516(18) 0.0383(5) Uani d . 1 1 . .
    H H2 0.6754 -0.0686 0.1740 0.046 Uiso calc R 1 1 . .
    C C3 0.54791(17) 0.1206(3) 0.15535(18) 0.0391(5) Uani d . 1 1 . .
    H H3 0.5221 0.0400 0.2079 0.047 Uiso calc R 1 1 . .
    C C4 0.53132(15) 0.4054(3) 0.02861(17) 0.0311(4) Uani d . 1 1 . .
    C C5 0.62411(16) 0.3477(3) 0.00480(17) 0.0353(5) Uani d . 1 1 . .
    H H5 0.6487 0.4314 -0.0475 0.042 Uiso calc R 1 1 . .
    C C6 0.8938(2) -0.0751(5) 0.1542(3) 0.0724(9) Uani d . 1 1 . .
    H H6A 0.8573 -0.2038 0.1584 0.109 Uiso calc R 1 1 . .
    H H6B 0.9101 0.0003 0.2333 0.109 Uiso calc R 1 1 . .
    H H6C 0.9611 -0.1049 0.1408 0.109 Uiso calc R 1 1 . .
    C C7 0.7569(2) -0.0682(4) -0.1293(2) 0.0576(6) Uani d U 1 1 . .
    H H7A 0.8197 -0.1205 -0.1457 0.086 Uiso calc R 1 1 . .
    H H7B 0.7140 0.0195 -0.1993 0.086 Uiso calc R 1 1 . .
    H H7C 0.7127 -0.1834 -0.1210 0.086 Uiso calc R 1 1 . .
    C C8 0.8778(2) 0.3196(4) 0.0009(3) 0.0687(7) Uani d U 1 1 . .
    H H8A 0.8948 0.4060 0.0760 0.103 Uiso calc R 1 1 . .
    H H8B 0.8323 0.3964 -0.0732 0.103 Uiso calc R 1 1 . .
    H H8C 0.9448 0.2790 -0.0101 0.103 Uiso calc R 1 1 . .
loop_
    _atom_site_aniso_label
    _atom_site_aniso_U_11
    _atom_site_aniso_U_22
    _atom_site_aniso_U_33
    _atom_site_aniso_U_12
    _atom_site_aniso_U_13
    _atom_site_aniso_U_23
    Si1 0.0418(4) 0.0433(4) 0.0397(4) 0.0085(2) 0.0189(3) 0.0001(2)
    N1 0.0437(9) 0.0376(9) 0.0332(8) 0.0016(7) 0.0195(7) 0.0033(7)
    C1 0.0387(10) 0.0352(10) 0.0323(9) 0.0035(8) 0.0120(8) -0.0037(8)
    C2 0.0451(11) 0.0361(10) 0.0339(10) 0.0059(9) 0.0144(9) 0.0028(8)
    C3 0.0496(12) 0.0373(11) 0.0347(10) -0.0001(9) 0.0202(9) 0.0051(8)
    C4 0.0368(10) 0.0307(9) 0.0277(9) -0.0011(8) 0.0139(8) -0.0013(7)
    C5 0.0410(10) 0.0377(10) 0.0317(9) 0.0005(8) 0.0185(8) -0.0008(8)
    C6 0.0688(17) 0.093(2) 0.0590(15) 0.0392(15) 0.0270(14) 0.0160(14)
    C7 0.0642(15) 0.0625(15) 0.0532(13) 0.0052(12) 0.0297(12) -0.0119(11)
    C8 0.0544(14) 0.0656(16) 0.097(2) -0.0045(13) 0.0409(14) -0.0089(15)
_geom_special_details
;
 All s.u.'s (except the s.u. in the dihedral angle between two l.s. planes)
 are estimated using the full covariance matrix. The cell s.u.'s are taken
 into account individually in the estimation of s.u.'s in distances, angles
 and torsion angles; correlations between s.u.'s in cell parameters are only
 used when they are defined by crystal symmetry. An approximate (isotropic)
 treatment of cell s.u.'s is used for estimating s.u.'s involving l.s. planes.
;
loop_
    _geom_bond_atom_site_label_1
    _geom_bond_atom_site_label_2
    _geom_bond_site_symmetry_2
    _geom_bond_distance
    _geom_bond_publ_flag
    Si1 C7 . 1.855(2) ?
    Si1 C6 . 1.858(2) ?
    Si1 C8 . 1.861(3) ?
    Si1 C1 . 1.884(2) ?
    N1 C3 . 1.338(2) ?
    N1 C4 . 1.350(2) ?
    C1 C2 . 1.394(3) ?
    C1 C5 . 1.396(3) ?
    C2 C3 . 1.383(3) ?
    C2 H2 . 0.9400 ?
    C3 H3 . 0.9400 ?
    C4 C5 . 1.392(3) ?
    C4 C4 3_665 1.485(3) ?
    C5 H5 . 0.9400 ?
    C6 H6A . 0.9700 ?
    C6 H6B . 0.9700 ?
    C6 H6C . 0.9700 ?
    C7 H7A . 0.9700 ?
    C7 H7B . 0.9700 ?
    C7 H7C . 0.9700 ?
    C8 H8A . 0.9700 ?
    C8 H8B . 0.9700 ?
    C8 H8C . 0.9700 ?
loop_
    _geom_angle_atom_site_label_1
    _geom_angle_atom_site_label_2
    _geom_angle_atom_site_label_3
    _geom_angle_site_symmetry_1
    _geom_angle_site_symmetry_3
    _geom_angle
    _geom_angle_publ_flag
    C7 Si1 C6 . . 110.44(13) ?
    C7 Si1 C8 . . 110.03(13) ?
    C6 Si1 C8 . . 109.91(14) ?
    C7 Si1 C1 . . 108.97(10) ?
    C6 Si1 C1 . . 108.84(11) ?
    C8 Si1 C1 . . 108.60(10) ?
    C3 N1 C4 . . 116.95(17) ?
    C2 C1 C5 . . 115.83(18) ?
    C2 C1 Si1 . . 123.10(15) ?
    C5 C1 Si1 . . 121.05(15) ?
    C3 C2 C1 . . 120.11(18) ?
    C3 C2 H2 . . 119.9 ?
    C1 C2 H2 . . 119.9 ?
    N1 C3 C2 . . 123.92(18) ?
    N1 C3 H3 . . 118.0 ?
    C2 C3 H3 . . 118.0 ?
    N1 C4 C5 . . 122.12(17) ?
    N1 C4 C4 . 3_665 116.3(2) ?
    C5 C4 C4 . 3_665 121.6(2) ?
    C4 C5 C1 . . 121.06(18) ?
    C4 C5 H5 . . 119.5 ?
    C1 C5 H5 . . 119.5 ?
    Si1 C6 H6A . . 109.5 ?
    Si1 C6 H6B . . 109.5 ?
    H6A C6 H6B . . 109.5 ?
    Si1 C6 H6C . . 109.5 ?
    H6A C6 H6C . . 109.5 ?
    H6B C6 H6C . . 109.5 ?
    Si1 C7 H7A . . 109.5 ?
    Si1 C7 H7B . . 109.5 ?
    H7A C7 H7B . . 109.5 ?
    Si1 C7 H7C . . 109.5 ?
    H7A C7 H7C . . 109.5 ?
    H7B C7 H7C . . 109.5 ?
    Si1 C8 H8A . . 109.5 ?
    Si1 C8 H8B . . 109.5 ?
    H8A C8 H8B . . 109.5 ?
    Si1 C8 H8C . . 109.5 ?
    H8A C8 H8C . . 109.5 ?
    H8B C8 H8C . . 109.5 ?
loop_
    _geom_torsion_atom_site_label_1
    _geom_torsion_atom_site_label_2
    _geom_torsion_atom_site_label_3
    _geom_torsion_atom_site_label_4
    _geom_torsion_site_symmetry_1
    _geom_torsion_site_symmetry_2
    _geom_torsion_site_symmetry_3
    _geom_torsion_site_symmetry_4
    _geom_torsion
    _geom_torsion_publ_flag
    C7 Si1 C1 C2 . . . . 92.79(18) ?
    C6 Si1 C1 C2 . . . . -27.7(2) ?
    C8 Si1 C1 C2 . . . . -147.35(18) ?
    C7 Si1 C1 C5 . . . . -85.66(18) ?
    C6 Si1 C1 C5 . . . . 153.85(17) ?
    C8 Si1 C1 C5 . . . . 34.20(19) ?
    C5 C1 C2 C3 . . . . 0.5(3) ?
    Si1 C1 C2 C3 . . . . -178.01(14) ?
    C4 N1 C3 C2 . . . . 0.6(3) ?
    C1 C2 C3 N1 . . . . -0.4(3) ?
    C3 N1 C4 C5 . . . . -0.9(3) ?
    C3 N1 C4 C4 . . . 3_665 179.05(18) ?
    N1 C4 C5 C1 . . . . 1.1(3) ?
    C4 C4 C5 C1 3_665 . . . -178.86(19) ?
    C2 C1 C5 C4 . . . . -0.9(3) ?
    Si1 C1 C5 C4 . . . . 177.70(14) ?
loop_
    _geom_hbond_atom_site_label_D
    _geom_hbond_atom_site_label_H
    _geom_hbond_atom_site_label_A
    _geom_hbond_site_symmetry_A
    _geom_hbond_distance_DH
    _geom_hbond_distance_HA
    _geom_hbond_distance_DA
    _geom_hbond_angle_DHA
    C3 H3 N1 2_645 0.94 2.71 3.626(2) 164.3
