# Supplementary material for: 4,4′-Bis(trimethyl­sil­yl)-2,2′-bipyridine
Source: Acta Crystallogr Sect E Struct Rep Online. 2011 Nov 2;67(Pt 12):o3144. doi: 10.1107/S1600536811043704 (PMC3238818; doi:10.1107/S1600536811043704)
Supplement: Supplementary file 2 [file e-67-o3144-Isup2.hkl]

# 
# h,k,l, Fc-squared, Fo-squared, sigma(Fo-squared) and status flag 
# 
data_I
_shelx_title '  _jiang-song-1' 
_shelx_refln_list_code          4 
_shelx_F_calc_maximum       67.47 
_exptl_crystal_F_000       324.00 
_reflns_d_resolution_high  0.8255 
 
loop_ 
 _symmetry_equiv_pos_as_xyz 
 'x, y, z' 
 '-x, y+1/2, -z+1/2' 
 '-x, -y, -z' 
 'x, -y-1/2, z-1/2' 
 
_cell_length_a    13.1543 
_cell_length_b     6.4599 
_cell_length_c    11.2800 
_cell_angle_alpha  90.000 
_cell_angle_beta  111.222 
_cell_angle_gamma  90.000 
 
_shelx_F_squared_multiplier     1.000 
 
loop_ 
 _refln_index_h 
 _refln_index_k 
 _refln_index_l 
 _refln_F_squared_calc 
 _refln_F_squared_meas 
 _refln_F_squared_sigma 
 _refln_observed_status 
   2   0   0      151.76      123.05      2.84 o 
   4   0   0       18.81       23.01      5.94 o 
   5   0   0      129.18      134.91      3.90 o 
   6   0   0      827.61      842.68     10.57 o 
   7   0   0     1312.06     1426.91     23.74 o 
   8   0   0        0.09        2.34      1.80 o 
   9   0   0      105.38       99.49      4.22 o 
  10   0   0      199.70      202.31      6.00 o 
  11   0   0       93.24       96.47      7.29 o 
  12   0   0      160.66      159.08      5.16 o 
  13   0   0       46.17       49.55      5.72 o 
  14   0   0       18.17       10.74      3.47 o 
   1   1   0     3261.91     3069.52     12.90 o 
   2   1   0      420.67      408.92      3.95 o 
   3   1   0      597.69      566.77      4.06 o 
   4   1   0      240.80      199.92      2.49 o 
   5   1   0      240.08      222.01      4.35 o 
   6   1   0       42.72       32.96      2.74 o 
   7   1   0      293.78      298.72      6.21 o 
   8   1   0      115.85      119.78      3.83 o 
   9   1   0       29.91       21.43      1.91 o 
  10   1   0        5.19        5.73      1.43 o 
  11   1   0       77.06       82.71      2.93 o 
  12   1   0       18.03       16.33      1.94 o 
  13   1   0       20.41       12.80      1.73 o 
  14   1   0        1.23        1.87      1.89 o 
   0   2   0      554.55      458.40      5.11 o 
   1   2   0      143.63      120.93      4.28 o 
   2   2   0      792.38      788.62      7.10 o 
   3   2   0        4.09        2.36      1.14 o 
   4   2   0        0.11        1.40      0.99 o 
   5   2   0      604.59      640.43      6.19 o 
   6   2   0       78.96       76.00      2.39 o 
   7   2   0      144.52      135.81      3.11 o 
   8   2   0       91.97       79.16      3.45 o 
   9   2   0       61.14       61.64      3.47 o 
  10   2   0        0.29        1.40      0.88 o 
  11   2   0      125.39      140.41      4.01 o 
  12   2   0       23.72       19.50      1.92 o 
  13   2   0        3.63        6.56      2.76 o 
  14   2   0        0.00       14.04      8.39 o 
   1   3   0      787.76      811.37      7.99 o 
   2   3   0      148.13      173.12      3.01 o 
   3   3   0        6.99        7.73      1.14 o 
   4   3   0     1513.19     1612.76     18.74 o 
   5   3   0        3.66        2.08      1.17 o 
   6   3   0      262.26      276.76      3.98 o 
   7   3   0      938.30      948.87      9.19 o 
   8   3   0      237.72      225.50      4.00 o 
   9   3   0       32.71       28.69      2.64 o 
  10   3   0      173.07      178.24     10.71 o 
  11   3   0      136.83      139.55     12.64 o 
  12   3   0       36.53       37.69      4.20 o 
  13   3   0       21.48       21.39      3.58 o 
   0   4   0     1016.13     1082.18      9.67 o 
   1   4   0       31.53       42.93      2.17 o 
   2   4   0       39.69       31.34      2.17 o 
   3   4   0      128.77      111.04      2.91 o 
   4   4   0       10.27        9.23      1.48 o 
   5   4   0      100.08       97.76      2.93 o 
   6   4   0       27.14       18.46      1.68 o 
   7   4   0        0.09        1.05      1.05 o 
   8   4   0       85.40       83.70      3.36 o 
   9   4   0       24.13       20.60      3.06 o 
  10   4   0        0.27        1.01      1.24 o 
  11   4   0       45.11       43.91      4.03 o 
  12   4   0       45.23       36.66     12.40 o 
   1   5   0        2.54        4.02      1.75 o 
   2   5   0       28.54       26.03      2.20 o 
   3   5   0       50.03       48.82      2.47 o 
   4   5   0       60.25       63.94      3.04 o 
   5   5   0        3.60        4.61      1.53 o 
   6   5   0      114.07      123.09      3.90 o 
   7   5   0       21.35       19.80      1.87 o 
   8   5   0        3.91        3.89      1.50 o 
   9   5   0        8.20        6.53      1.16 o 
  10   5   0        3.01        3.99      1.50 o 
  11   5   0        3.55        3.07      2.75 o 
   0   6   0      178.18      171.51      6.20 o 
   1   6   0        7.01        6.14      1.36 o 
   2   6   0       33.89       37.10      2.73 o 
   3   6   0      276.50      282.71      5.60 o 
   4   6   0       79.59       79.83      4.91 o 
   5   6   0      102.30      114.77      3.62 o 
   6   6   0        3.30        2.98      1.47 o 
   7   6   0       55.88       65.25      4.00 o 
   8   6   0       34.63       44.65      4.24 o 
   9   6   0        5.83        3.20      1.91 o 
   1   7   0        0.01        3.32      2.01 o 
   2   7   0       17.94       21.05      3.08 o 
   3   7   0        0.69        1.58      1.59 o 
   4   7   0      110.81      119.28      7.31 o 
   5   7   0       50.85       43.87      3.52 o 
   6   7   0        0.34        2.79      1.70 o 
 -15   1   1       12.26        8.59      2.31 o 
 -14   1   1        0.12        1.91      3.21 o 
 -13   1   1       46.24       47.55      3.54 o 
 -12   1   1       57.83       57.79      3.06 o 
 -11   1   1        9.11        8.91      1.53 o 
 -10   1   1      167.40      177.75      4.65 o 
  -9   1   1      129.71      135.68      3.84 o 
  -8   1   1      179.84      189.07      4.14 o 
  -7   1   1      507.33      488.68     10.55 o 
  -6   1   1       38.42       34.39      2.69 o 
  -5   1   1     1670.77     1729.60      8.86 o 
  -4   1   1       36.47       27.53      2.71 o 
  -2   1   1     3164.10     3245.34     18.67 o 
  -1   1   1       33.94       29.32      1.34 o 
   0   1   1     2752.21     2370.75     16.10 o 
   1   1   1     1758.73     1632.33      8.47 o 
   2   1   1     3785.23     3673.90      7.49 o 
   3   1   1      627.83      630.20      5.76 o 
   4   1   1      103.23      100.78      2.18 o 
   5   1   1      244.72      218.65      5.51 o 
   6   1   1        3.21        2.57      0.96 o 
   7   1   1       53.20       49.44      2.00 o 
   8   1   1      858.80      898.43      7.46 o 
   9   1   1       54.72       60.25      2.48 o 
  10   1   1       75.02       71.10      2.53 o 
  11   1   1       56.84       55.20      2.28 o 
  12   1   1        5.59        5.23      1.39 o 
  13   1   1       92.87      102.40      6.71 o 
  14   1   1        0.23        2.61      1.80 o 
 -14   2   1       41.48       42.72      4.60 o 
 -13   2   1        0.12        1.95      1.31 o 
 -12   2   1       46.53       47.78      6.34 o 
 -11   2   1       39.07       33.97      3.03 o 
 -10   2   1       32.04       28.61      2.28 o 
  -9   2   1      504.36      519.14     10.92 o 
  -8   2   1      176.48      178.37      4.29 o 
  -7   2   1      959.50      982.44     13.27 o 
  -6   2   1      424.19      393.31      4.90 o 
  -5   2   1      101.29      107.08      2.69 o 
  -4   2   1      156.74      124.76      3.07 o 
  -3   2   1      725.41      731.56      5.38 o 
  -2   2   1      286.07      307.96      3.22 o 
  -1   2   1       55.92       50.48      2.45 o 
   0   2   1      340.64      311.02      4.01 o 
   1   2   1      705.04      674.42      4.11 o 
   2   2   1      225.61      192.69      5.78 o 
   3   2   1     1202.01     1294.16     14.66 o 
   4   2   1      461.62      418.31      6.79 o 
   5   2   1      231.23      224.34      3.21 o 
   6   2   1      349.39      330.49      6.87 o 
   7   2   1      758.56      782.14      6.90 o 
   8   2   1        2.70        1.79      0.98 o 
   9   2   1      718.16      792.67     10.70 o 
  10   2   1       53.07       50.09      2.41 o 
  11   2   1        2.30        2.27      1.17 o 
  12   2   1       70.94       81.48      3.74 o 
  13   2   1        7.24        5.59      2.15 o 
 -14   3   1       12.55       12.31      4.61 o 
 -13   3   1        0.28        3.24      2.14 o 
 -12   3   1       48.18       44.07     11.18 o 
 -11   3   1        1.56        0.95      0.94 o 
 -10   3   1       19.14       17.19      2.12 o 
  -9   3   1       19.59       16.23      1.79 o 
  -8   3   1      404.84      425.56      6.27 o 
  -7   3   1       33.45       33.97      2.30 o 
  -6   3   1      111.45      118.00      3.26 o 
  -5   3   1       38.61       41.28      1.96 o 
  -4   3   1      164.54      162.85      3.25 o 
  -3   3   1      171.54      186.19      3.40 o 
  -2   3   1      104.00      124.60      2.54 o 
  -1   3   1        4.85        3.39      1.17 o 
   0   3   1      417.90      447.37      6.00 o 
   1   3   1       57.79       72.09      1.99 o 
   2   3   1      198.31      223.93      3.25 o 
   3   3   1       49.57       59.09      1.79 o 
   4   3   1        5.91        3.07      0.76 o 
   5   3   1       16.17       12.37      1.25 o 
   6   3   1       13.61        9.55      1.45 o 
   7   3   1      214.59      224.83      4.60 o 
   8   3   1      299.70      312.25      4.62 o 
   9   3   1       23.18       22.37      2.25 o 
  10   3   1        0.99        1.91      1.08 o 
  11   3   1        1.98        2.29      1.05 o 
  12   3   1        4.53        5.47      1.81 o 
  13   3   1        3.72        3.62      2.95 o 
 -13   4   1      123.62      126.71     10.17 o 
 -12   4   1      107.52      108.31     17.32 o 
 -11   4   1       62.71       63.42      5.31 o 
 -10   4   1       20.46       17.07      1.96 o 
  -9   4   1      122.50      130.21      4.63 o 
  -8   4   1       20.05       14.20      1.92 o 
  -7   4   1       69.22       64.40      2.79 o 
  -6   4   1      708.65      793.11      8.69 o 
  -5   4   1       54.07       51.53      2.47 o 
  -4   4   1      130.00      127.17      3.21 o 
  -3   4   1       48.00       42.67      2.22 o 
  -2   4   1      143.57      150.59      3.10 o 
  -1   4   1       52.94       44.58      2.14 o 
   0   4   1      115.64      130.63      2.99 o 
   1   4   1      663.79      730.54      9.82 o 
   2   4   1      179.14      169.72      3.25 o 
   3   4   1        6.02        5.79      1.27 o 
   4   4   1      502.65      512.53      7.61 o 
   5   4   1      277.15      280.06      5.68 o 
   6   4   1      302.72      310.89      6.69 o 
   7   4   1       46.54       37.01      1.81 o 
   8   4   1       34.82       35.87      3.51 o 
   9   4   1       16.33       11.72      1.50 o 
  10   4   1        0.07        2.09      1.41 o 
  11   4   1       31.91       39.69     11.57 o 
  12   4   1       68.49       50.54     16.49 o 
 -11   5   1        4.40        1.74      1.43 o 
 -10   5   1       53.81       65.34     12.46 o 
  -9   5   1        0.77        1.71      0.97 o 
  -8   5   1        3.35        4.88      1.50 o 
  -7   5   1       85.15       93.46      3.90 o 
  -6   5   1       25.58       22.67      2.31 o 
  -5   5   1      142.89      137.90      3.70 o 
  -4   5   1       21.11       23.67      2.15 o 
  -3   5   1      456.13      481.06      6.54 o 
  -2   5   1      101.94       96.75      3.32 o 
  -1   5   1       26.77       21.37      1.96 o 
   0   5   1      415.71      456.03      7.29 o 
   1   5   1       82.20       76.31      2.93 o 
   2   5   1       61.98       58.57      2.70 o 
   3   5   1      217.08      223.99      5.73 o 
   4   5   1        1.86        2.75      1.41 o 
   5   5   1       91.48       91.99      3.23 o 
   6   5   1       12.63        9.99      1.33 o 
   7   5   1       41.94       38.79      2.57 o 
   8   5   1       10.26        7.59      1.69 o 
   9   5   1        2.33        2.41      1.28 o 
  10   5   1       67.54       61.76     19.49 o 
  -9   6   1       12.62       15.32      2.71 o 
  -8   6   1        0.00        4.03      2.58 o 
  -7   6   1        2.23        4.28      1.71 o 
  -6   6   1        6.88        4.66      1.61 o 
  -5   6   1        3.52        3.47      1.73 o 
  -4   6   1        8.61        6.58      1.55 o 
  -3   6   1       47.68       48.39      3.03 o 
  -2   6   1      142.39      158.00      5.66 o 
  -1   6   1       15.76       13.69      2.16 o 
   0   6   1        5.28        4.91      1.60 o 
   1   6   1        3.23        3.76      1.66 o 
   2   6   1        0.09        2.10      1.26 o 
   3   6   1       20.09       16.58      1.95 o 
   4   6   1       20.93       14.42      2.43 o 
   5   6   1       24.11       19.28      2.82 o 
   6   6   1       11.37        7.32      1.40 o 
   7   6   1        0.21        0.76      2.02 o 
   8   6   1       15.78       14.32      4.33 o 
   9   6   1        9.09        8.60      3.91 o 
  -6   7   1       12.99        9.40      2.17 o 
  -5   7   1      211.20      229.18      8.96 o 
  -4   7   1       21.37       18.96      3.11 o 
  -3   7   1        1.66        2.76      1.83 o 
  -2   7   1      121.08      123.56      7.63 o 
  -1   7   1       20.00       21.25      3.35 o 
   0   7   1       39.03       50.13      4.15 o 
   1   7   1       33.89       28.61      5.70 o 
   2   7   1       96.53       88.01     10.37 o 
   3   7   1        0.24        1.10      1.19 o 
   4   7   1        7.82        3.78      2.53 o 
   5   7   1       62.71       66.31      3.82 o 
   6   7   1        0.32        2.80      2.51 o 
 -15   0   2      143.57      169.16      9.53 o 
 -14   0   2       19.67        9.44      3.38 o 
 -13   0   2        5.67        5.10      4.33 o 
 -12   0   2      513.17      550.01     12.65 o 
 -11   0   2        2.16        4.79      2.29 o 
 -10   0   2      396.08      407.66     13.15 o 
  -9   0   2       48.76       31.92      3.80 o 
  -8   0   2       43.79       39.75      8.39 o 
  -7   0   2     1711.21     1832.13     20.77 o 
  -6   0   2     1313.08     1368.29     30.31 o 
  -5   0   2     1768.35     1782.94     29.35 o 
  -4   0   2      175.65      223.64      4.34 o 
  -2   0   2      168.48      176.46      3.33 o 
  -1   0   2     1901.42     2123.38     11.53 o 
   1   0   2      497.49      484.00      4.52 o 
   2   0   2     1241.87     1208.60      7.70 o 
   3   0   2      152.76      147.67      3.60 o 
   4   0   2        6.03        1.57      0.86 o 
   5   0   2       31.26       25.56      2.18 o 
   6   0   2      316.44      313.04      5.48 o 
   7   0   2       55.18       49.01      6.21 o 
   8   0   2      476.48      471.92     10.43 o 
   9   0   2       10.69       10.35      3.48 o 
  10   0   2      204.01      216.23      6.28 o 
  11   0   2       61.98       71.82      3.72 o 
  12   0   2       12.47        9.67      2.03 o 
  13   0   2       51.74       58.06      6.59 o 
 -15   1   2       34.87       30.09      3.87 o 
 -14   1   2       18.58       13.56      2.67 o 
 -13   1   2        3.38        4.69      1.73 o 
 -12   1   2       19.68       21.98      2.89 o 
 -11   1   2      136.02      138.07      4.53 o 
 -10   1   2        1.31        2.66      1.44 o 
  -9   1   2       52.25       39.51      2.65 o 
  -8   1   2       68.56       58.80      2.49 o 
  -7   1   2       53.39       53.55      2.59 o 
  -6   1   2      547.25      532.99      9.29 o 
  -5   1   2     1053.25     1123.34      7.15 o 
  -4   1   2      534.17      615.65     11.74 o 
  -3   1   2       11.11        5.17      1.56 o 
  -2   1   2      510.59      529.40      5.99 o 
  -1   1   2       78.44       79.49      4.22 o 
   0   1   2     3322.87     3554.95     12.03 o 
   2   1   2        0.37        0.63      1.40 o 
   3   1   2      471.41      442.85      2.67 o 
   4   1   2      808.45      838.25      4.55 o 
   5   1   2       29.83       30.82      1.24 o 
   6   1   2       31.62       34.86      1.47 o 
   7   1   2      237.87      236.65      3.86 o 
   8   1   2       36.63       35.14      1.92 o 
   9   1   2       11.91       10.02      1.23 o 
  10   1   2        6.59        4.77      1.03 o 
  11   1   2       98.20      109.81      4.21 o 
  12   1   2        0.09        0.27      0.82 o 
  13   1   2        0.09        3.18      2.10 o 
 -15   2   2        3.24        2.90      2.02 o 
 -14   2   2       10.06        5.42      2.31 o 
 -13   2   2        2.63        2.86      1.69 o 
 -12   2   2       60.65       67.58      5.82 o 
 -11   2   2        0.04        2.02      1.50 o 
 -10   2   2      129.02      127.11      3.77 o 
  -9   2   2        0.17        1.25      1.29 o 
  -8   2   2       22.59       23.05      1.96 o 
  -7   2   2      123.50      104.10      3.22 o 
  -6   2   2        2.10        2.65      1.36 o 
  -5   2   2      903.87      968.13      9.01 o 
  -4   2   2      271.69      296.34      3.73 o 
  -3   2   2     1438.40     1487.57      8.12 o 
  -2   2   2       99.80       97.50      2.48 o 
  -1   2   2        5.63        5.44      1.05 o 
   0   2   2      106.43      114.95      2.38 o 
   1   2   2       40.52       28.61      1.35 o 
   2   2   2      171.71      173.61      1.71 o 
   3   2   2        1.14        3.50      1.88 o 
   4   2   2       93.53       81.15      1.33 o 
   5   2   2      233.72      221.18      4.71 o 
   6   2   2       25.75       21.89      1.13 o 
   7   2   2        9.81        7.28      1.76 o 
   8   2   2      277.64      290.48      4.11 o 
   9   2   2        5.81        4.50      0.98 o 
  10   2   2        3.76        2.88      1.00 o 
  11   2   2       54.26       55.48      2.58 o 
  12   2   2        0.00        1.06      1.05 o 
  13   2   2       10.47       12.99      4.45 o 
 -14   3   2       72.39       84.99      5.20 o 
 -13   3   2        2.67        3.11      1.44 o 
 -12   3   2        1.07        2.50      1.99 o 
 -11   3   2      450.49      483.08     28.18 o 
 -10   3   2      289.88      303.75      6.90 o 
  -9   3   2       40.00       36.69      2.54 o 
  -8   3   2      360.04      368.62      7.79 o 
  -7   3   2      185.22      187.41      4.13 o 
  -6   3   2      199.49      179.02      4.11 o 
  -5   3   2      348.04      367.44      6.38 o 
  -4   3   2      590.93      615.49      9.62 o 
  -3   3   2       84.15       73.62      2.37 o 
  -2   3   2        4.17        7.03      1.14 o 
  -1   3   2      468.66      477.85      5.24 o 
   0   3   2      305.08      321.07      4.01 o 
   1   3   2     1467.62     1552.52     12.02 o 
   2   3   2      690.11      670.58      6.20 o 
   3   3   2       81.84       83.36      1.72 o 
   4   3   2      771.89      736.83      4.86 o 
   5   3   2      241.51      229.27      4.46 o 
   6   3   2      244.76      247.41      4.62 o 
   7   3   2      287.14      287.49      3.28 o 
   8   3   2       30.27       28.28      1.33 o 
   9   3   2      156.27      172.87      2.70 o 
  10   3   2        0.72        1.60      1.07 o 
  11   3   2       18.82       15.43      2.27 o 
  12   3   2       50.39       47.53     14.11 o 
 -13   4   2        1.42        3.42      2.16 o 
 -12   4   2       15.30        9.00      2.51 o 
 -11   4   2        5.21        7.97      2.14 o 
 -10   4   2       26.28       26.87      2.64 o 
  -9   4   2        5.95        6.71      1.72 o 
  -8   4   2        0.04        3.06      2.19 o 
  -7   4   2      281.09      274.68      5.31 o 
  -6   4   2      238.78      235.91      5.55 o 
  -5   4   2       16.77       12.00      1.69 o 
  -4   4   2       15.25       15.98      2.45 o 
  -3   4   2      135.25      131.59      3.38 o 
  -2   4   2       43.11       31.14      1.84 o 
  -1   4   2       61.11       70.07      2.45 o 
   0   4   2      508.74      509.76      4.90 o 
   1   4   2       18.26       18.05      1.64 o 
   2   4   2      109.44      112.22      2.59 o 
   3   4   2        0.85        2.66      1.21 o 
   4   4   2       80.93       75.09      2.04 o 
   5   4   2      139.03      146.26      4.32 o 
   6   4   2        0.02        1.58      0.76 o 
   7   4   2        0.40        0.97      0.59 o 
   8   4   2       61.49       49.89      6.69 o 
   9   4   2        1.81        7.43      4.69 o 
  10   4   2       17.63       15.92      6.16 o 
  11   4   2       33.90       31.85      9.75 o 
 -12   5   2        4.64        4.09      1.83 o 
 -11   5   2        5.53        2.45      1.45 o 
 -10   5   2        1.78        3.39      1.47 o 
  -9   5   2       70.20       83.48      7.85 o 
  -8   5   2        4.16        5.46      1.83 o 
  -7   5   2        2.60        2.41      1.37 o 
  -6   5   2       20.77       24.05      2.66 o 
  -5   5   2      208.01      209.26      6.33 o 
  -4   5   2       77.46       89.21      3.44 o 
  -3   5   2       66.92       68.35      3.01 o 
  -2   5   2       29.23       29.12      2.32 o 
  -1   5   2        0.05        1.41      1.23 o 
   0   5   2       12.05       11.42      2.24 o 
   1   5   2        3.45        4.11      1.62 o 
   2   5   2      184.35      196.09      3.95 o 
   3   5   2       31.57       30.48      1.87 o 
   4   5   2      109.41       96.74      3.01 o 
   5   5   2        2.71        3.03      1.12 o 
   6   5   2        3.52        3.40      0.90 o 
   7   5   2       83.89       80.26      1.75 o 
   8   5   2       78.59       89.91      8.63 o 
   9   5   2        5.39        6.20      3.06 o 
  10   5   2        3.42        1.59      2.71 o 
 -10   6   2       47.31       49.21      6.91 o 
  -9   6   2        0.04        7.49      2.76 o 
  -8   6   2       41.51       41.16      4.64 o 
  -7   6   2       68.23       58.93      3.87 o 
  -6   6   2        5.79        4.71      1.49 o 
  -5   6   2      128.06      149.20      4.85 o 
  -4   6   2      229.91      251.71      6.80 o 
  -3   6   2      380.55      400.45     16.20 o 
  -2   6   2       50.34       57.08      4.91 o 
  -1   6   2        1.65        2.41      1.50 o 
   0   6   2       50.15       45.07      3.12 o 
   1   6   2       13.61       11.80      1.73 o 
   2   6   2        2.07        3.93      1.43 o 
   3   6   2      132.83      129.27      3.69 o 
   4   6   2       23.42       19.17      2.08 o 
   5   6   2       65.15       72.37      3.48 o 
   6   6   2       16.22       14.95      2.00 o 
   7   6   2       16.53       11.76      4.02 o 
  -7   7   2       43.98       47.47      6.83 o 
  -6   7   2        0.12        1.76      1.34 o 
  -5   7   2       12.07        8.54      2.01 o 
  -4   7   2       20.74       15.98      2.61 o 
  -3   7   2       45.53       56.49      4.93 o 
  -2   7   2       33.49       30.46      3.90 o 
  -1   7   2        1.80        2.84      1.53 o 
   0   7   2        0.59        1.80      1.01 o 
   1   7   2        0.32        1.25      1.14 o 
   2   7   2        0.91        2.39      1.25 o 
   3   7   2        7.70        4.87      1.85 o 
   4   7   2       74.70       79.71      8.10 o 
   5   7   2        0.03        0.58      2.38 o 
 -15   1   3       56.25       66.86     12.13 o 
 -14   1   3       35.85       32.55      5.83 o 
 -13   1   3       63.53       69.95      4.70 o 
 -12   1   3       26.94       25.64      3.17 o 
 -11   1   3       55.76       48.27      3.04 o 
 -10   1   3      489.55      532.30      7.94 o 
  -9   1   3       11.38        6.70      1.29 o 
  -8   1   3      751.82      813.56      7.41 o 
  -7   1   3      397.18      387.96      5.78 o 
  -6   1   3       33.64       25.31      2.08 o 
  -5   1   3     2885.95     3177.52     28.42 o 
  -4   1   3      400.64      410.45      4.41 o 
  -3   1   3      355.66      342.61      4.30 o 
  -2   1   3      812.26      798.47     17.11 o 
  -1   1   3      119.62      100.77      2.77 o 
   0   1   3     2260.17     2464.12     15.67 o 
   1   1   3     1741.83     1764.82     11.01 o 
   2   1   3     1025.54     1066.89     26.23 o 
   3   1   3      220.54      203.87      2.58 o 
   4   1   3      190.96      205.41      2.56 o 
   5   1   3      118.34      101.23      2.19 o 
   6   1   3      373.00      370.23      4.25 o 
   7   1   3        1.80        2.01      1.13 o 
   8   1   3      496.52      542.71      5.79 o 
   9   1   3       90.04       87.25      2.85 o 
  10   1   3      213.73      230.01      3.64 o 
  11   1   3        0.26        1.55      0.97 o 
  12   1   3       16.50        9.00      3.01 o 
  13   1   3       63.20       76.60      6.84 o 
 -15   2   3        0.06        0.25      1.69 o 
 -14   2   3       99.16      116.91      7.97 o 
 -13   2   3        7.59        5.50      2.06 o 
 -12   2   3       45.30       49.41      4.72 o 
 -11   2   3       26.33       25.10      2.65 o 
 -10   2   3       62.90       60.29      3.05 o 
  -9   2   3      590.79      610.30      7.82 o 
  -8   2   3      138.79      120.63      3.60 o 
  -7   2   3       33.54       31.67      2.03 o 
  -6   2   3      677.63      657.48      7.11 o 
  -5   2   3      129.34      111.95      3.23 o 
  -4   2   3       85.95       61.25      2.21 o 
  -3   2   3     1073.77     1119.12     11.55 o 
  -2   2   3       54.90       43.32      2.29 o 
  -1   2   3      679.10      741.03      4.89 o 
   0   2   3      312.03      303.53      4.96 o 
   1   2   3      175.95      163.09      2.23 o 
   2   2   3     4552.19     5011.98     90.54 o 
   3   2   3     2069.73     2282.95     50.69 o 
   4   2   3        1.74        2.45      1.68 o 
   5   2   3      215.07      218.08      5.32 o 
   6   2   3      174.59      184.85      5.15 o 
   7   2   3       50.78       48.66      1.47 o 
   8   2   3       97.81       85.06      2.14 o 
   9   2   3      590.80      664.11      6.51 o 
  10   2   3       22.81       19.94      1.48 o 
  11   2   3        2.22        3.06      1.39 o 
  12   2   3       20.60       18.79      7.05 o 
 -14   3   3        0.78        2.82      1.96 o 
 -13   3   3       31.85       29.23      6.04 o 
 -12   3   3      200.42      207.71     12.93 o 
 -11   3   3        4.48        2.54      2.09 o 
 -10   3   3        0.15        2.26      1.80 o 
  -9   3   3        0.26        2.41      1.84 o 
  -8   3   3       21.83       15.61      1.96 o 
  -7   3   3      193.38      178.88      4.19 o 
  -6   3   3      167.91      184.49      4.13 o 
  -5   3   3       35.73       49.12      2.62 o 
  -4   3   3       65.84       70.94      3.56 o 
  -3   3   3       83.92       83.15      2.58 o 
  -2   3   3       36.70       35.00      2.21 o 
  -1   3   3       32.77       28.13      1.82 o 
   0   3   3       65.71       63.58      1.86 o 
   1   3   3       31.78       35.19      1.47 o 
   2   3   3       52.60       52.40      1.70 o 
   3   3   3       15.24        7.96      1.79 o 
   4   3   3      113.89      124.28      6.81 o 
   5   3   3       19.23       14.06      2.42 o 
   6   3   3        0.06        2.20      2.09 o 
   7   3   3        2.08        3.96      1.80 o 
   8   3   3       23.67       25.41      4.46 o 
   9   3   3       15.44       10.85      3.20 o 
  10   3   3       19.97       14.29      5.83 o 
  11   3   3        2.62        2.03      2.23 o 
  12   3   3       11.05       13.80      5.82 o 
 -13   4   3       58.38       62.09      4.85 o 
 -12   4   3       33.83       30.27      7.99 o 
 -11   4   3      139.29      154.36      6.97 o 
 -10   4   3       22.11       18.02      2.30 o 
  -9   4   3      211.91      232.69      6.19 o 
  -8   4   3        3.15        2.13      1.37 o 
  -7   4   3      303.10      318.09      5.84 o 
  -6   4   3      255.38      264.67      5.52 o 
  -5   4   3       64.99       67.66      3.46 o 
  -4   4   3       79.81       77.23      3.45 o 
  -3   4   3      349.20      360.73      5.22 o 
  -2   4   3      476.31      493.95      5.75 o 
  -1   4   3      301.39      284.17      4.16 o 
   0   4   3      160.90      166.03      3.24 o 
   1   4   3      510.55      552.72      6.49 o 
   2   4   3      549.91      543.53     13.12 o 
   3   4   3        9.45        6.28      1.15 o 
   4   4   3      301.88      287.13      9.06 o 
   5   4   3       47.69       34.40      5.30 o 
   6   4   3       64.64       57.71      5.94 o 
   7   4   3       23.12       26.95      4.49 o 
   8   4   3       42.96       54.54      6.19 o 
   9   4   3       22.92       26.82      5.58 o 
  10   4   3        0.48        2.56      2.49 o 
  11   4   3       20.31       16.86      6.27 o 
 -12   5   3       60.02       65.37      5.55 o 
 -11   5   3        4.31        6.89      2.66 o 
 -10   5   3       81.93       84.17      5.51 o 
  -9   5   3        8.68        7.38      1.70 o 
  -8   5   3       79.36       83.49      4.17 o 
  -7   5   3       24.99       20.86      2.74 o 
  -6   5   3       17.90       15.44      1.88 o 
  -5   5   3      419.90      430.77      7.15 o 
  -4   5   3        0.64        3.11      1.77 o 
  -3   5   3       21.25       13.88      1.76 o 
  -2   5   3      543.75      564.81      7.63 o 
  -1   5   3      187.75      208.86      4.33 o 
   0   5   3        1.70        2.77      1.32 o 
   1   5   3      291.96      316.69      6.80 o 
   2   5   3       94.44       95.60      2.99 o 
   3   5   3       35.72       43.13      2.09 o 
   4   5   3       66.66       60.62      4.63 o 
   5   5   3      112.01       88.58      9.08 o 
   6   5   3       50.19       52.75      5.33 o 
   7   5   3       19.43       13.41      3.81 o 
   8   5   3       20.48       21.77      5.58 o 
   9   5   3       30.09       27.47      5.15 o 
 -10   6   3        6.18        8.06      2.59 o 
  -9   6   3        8.05        5.31      2.04 o 
  -8   6   3       12.11       12.23      2.94 o 
  -7   6   3        1.72        3.65      1.90 o 
  -6   6   3       28.96       27.23      4.02 o 
  -5   6   3      133.21      138.88     12.32 o 
  -4   6   3       54.33       62.47      8.59 o 
  -3   6   3       44.68       48.92      5.26 o 
  -2   6   3       56.63       48.92      6.17 o 
  -1   6   3        9.44        6.45      1.65 o 
   0   6   3        1.30        3.10      1.51 o 
   1   6   3        1.40        0.90      0.87 o 
   2   6   3        3.02        2.47      1.18 o 
   3   6   3       12.63        8.30      1.38 o 
   4   6   3        0.17        1.79      1.18 o 
   5   6   3       12.53       18.69      5.11 o 
   6   6   3        0.00        0.48      2.17 o 
  -7   7   3       18.66       18.31      3.31 o 
  -6   7   3        2.23        2.93      2.11 o 
  -5   7   3       85.98       83.34      9.88 o 
  -4   7   3       14.17       14.53      3.70 o 
  -3   7   3       36.07       36.64      5.55 o 
  -2   7   3       15.39       16.68      4.76 o 
  -1   7   3        1.98        1.82      0.96 o 
   0   7   3       30.77       32.17      5.63 o 
   1   7   3        1.35        2.20      1.78 o 
   2   7   3        1.50        2.10      1.52 o 
   3   7   3       25.18       26.11      5.33 o 
   4   7   3        0.86        1.03      2.23 o 
 -15   0   4      252.72      284.75     12.05 o 
 -14   0   4        1.05        5.90      4.11 o 
 -13   0   4       47.38       58.62      6.90 o 
 -12   0   4      294.54      331.83     14.16 o 
 -11   0   4        0.14        1.38      3.20 o 
 -10   0   4      367.96      398.86     16.21 o 
  -9   0   4      242.76      216.61      6.08 o 
  -8   0   4      442.45      447.78      7.86 o 
  -7   0   4      482.97      514.80     11.25 o 
  -6   0   4        5.32        1.97      2.13 o 
  -5   0   4     1640.12     1534.22     18.90 o 
  -4   0   4      243.32      274.47      8.98 o 
  -3   0   4      180.10      204.21      4.69 o 
  -2   0   4      406.88      405.38      7.94 o 
  -1   0   4        8.40        2.95      3.80 o 
   0   0   4       32.84       28.12      2.69 o 
   1   0   4     1366.28     1536.51     10.45 o 
   2   0   4      369.29      410.94      5.47 o 
   3   0   4     1079.74     1160.76     13.23 o 
   4   0   4      232.15      223.06      4.41 o 
   5   0   4      461.51      449.59      9.32 o 
   6   0   4      214.85      209.57     12.38 o 
   7   0   4       44.58       45.91      3.32 o 
   8   0   4      258.72      260.21      6.45 o 
   9   0   4       71.49       65.63      4.88 o 
  10   0   4      112.63      123.57      4.11 o 
  11   0   4       69.15       71.02      7.06 o 
  12   0   4       95.83      126.77      6.98 o 
 -15   1   4        3.95        5.81      2.97 o 
 -14   1   4       88.47       97.91      6.55 o 
 -13   1   4        3.00        4.61      2.49 o 
 -12   1   4        2.46        3.81      1.87 o 
 -11   1   4      121.44      103.54      5.83 o 
 -10   1   4       63.46       52.54      3.14 o 
  -9   1   4        0.05        1.14      1.35 o 
  -8   1   4      105.51       83.78      3.50 o 
  -7   1   4      114.45      107.85      5.59 o 
  -6   1   4      431.87      480.93      5.76 o 
  -5   1   4      351.82      401.63      4.65 o 
  -4   1   4       59.34       54.01      2.29 o 
  -3   1   4        2.51        1.84      1.29 o 
  -2   1   4      171.90      162.17      3.11 o 
  -1   1   4     1185.01     1307.32      9.66 o 
   0   1   4      848.63      968.85      8.63 o 
   1   1   4     1461.99     1624.81     13.09 o 
   2   1   4      351.58      373.21      4.17 o 
   3   1   4       35.97       35.06      1.28 o 
   4   1   4      153.88      170.23      2.46 o 
   5   1   4        7.98        7.74      0.92 o 
   6   1   4       25.18       21.96      1.67 o 
   7   1   4       38.82       37.69      1.69 o 
   8   1   4        2.88        3.19      1.05 o 
   9   1   4        1.03        1.72      0.82 o 
  10   1   4       81.89       83.91      2.54 o 
  11   1   4      100.47       89.92      7.74 o 
  12   1   4        0.32        0.34      1.85 o 
 -15   2   4       11.06        9.47      2.90 o 
 -14   2   4       38.47       45.82      5.93 o 
 -13   2   4       11.64        8.13      3.31 o 
 -12   2   4        0.25        2.41      1.60 o 
 -11   2   4       37.65       37.65      3.10 o 
 -10   2   4      297.21      325.33      5.73 o 
  -9   2   4       41.60       39.22      2.76 o 
  -8   2   4      171.75      186.95      4.35 o 
  -7   2   4      146.78      152.15      4.19 o 
  -6   2   4      131.65      140.44      4.32 o 
  -5   2   4       38.28       43.54      2.83 o 
  -4   2   4     1941.64     2264.78     20.94 o 
  -3   2   4      410.34      480.33      5.97 o 
  -2   2   4        0.18        1.71      0.85 o 
  -1   2   4       67.22       66.06      2.46 o 
   0   2   4        0.11        3.03      1.11 o 
   1   2   4       62.09       55.31      1.37 o 
   2   2   4      137.52      138.91      4.70 o 
   3   2   4      747.74      775.46     12.98 o 
   4   2   4       33.89       33.78      2.79 o 
   5   2   4       55.46       45.61      3.22 o 
   6   2   4      158.35      154.59      5.39 o 
   7   2   4        4.28        3.97      1.73 o 
   8   2   4       64.82       61.77      4.92 o 
   9   2   4        7.40        4.61      1.15 o 
  10   2   4       23.60       16.12      1.93 o 
  11   2   4        0.46        0.23      1.58 o 
 -14   3   4       86.82       92.77      5.56 o 
 -13   3   4        2.14        6.18      3.01 o 
 -12   3   4        0.13        2.29      2.49 o 
 -11   3   4      239.78      261.29      6.09 o 
 -10   3   4       38.93       28.25      4.40 o 
  -9   3   4      104.47       95.99      4.56 o 
  -8   3   4      276.02      273.52      5.27 o 
  -7   3   4        0.90        3.30      1.54 o 
  -6   3   4      275.77      247.58      4.47 o 
  -5   3   4      204.51      228.06      6.51 o 
  -4   3   4      519.24      528.71      6.38 o 
  -3   3   4      782.49      833.43      7.32 o 
  -2   3   4      133.95      134.80      4.89 o 
  -1   3   4     1324.19     1391.80     13.35 o 
   0   3   4      108.10      110.25      5.86 o 
   1   3   4      181.51      163.14      2.34 o 
   2   3   4      733.39      737.38     13.66 o 
   3   3   4       28.49       29.82      3.44 o 
   4   3   4      296.96      299.90      7.63 o 
   5   3   4        3.33        4.81      3.10 o 
   6   3   4       70.41       79.75      4.77 o 
   7   3   4       71.23       84.05      6.88 o 
   8   3   4        0.01        5.77      3.36 o 
   9   3   4       90.80      115.70      9.05 o 
  10   3   4       38.68       30.76     12.18 o 
  11   3   4       17.04       12.93      3.86 o 
 -13   4   4       29.25       37.99      4.33 o 
 -12   4   4        2.86        6.08      2.82 o 
 -11   4   4        0.30        3.36      1.81 o 
 -10   4   4      120.75      125.81      6.65 o 
  -9   4   4        8.62        5.17      2.13 o 
  -8   4   4        9.54        8.73      2.16 o 
  -7   4   4      336.63      328.71      6.62 o 
  -6   4   4       28.75       28.29      2.55 o 
  -5   4   4      142.73      133.26      3.86 o 
  -4   4   4        0.22        2.52      1.73 o 
  -3   4   4       10.81        9.73      1.70 o 
  -2   4   4       26.76       19.26      2.17 o 
  -1   4   4      106.26      109.22      3.00 o 
   0   4   4      204.85      221.77      3.41 o 
   1   4   4        3.88        4.81      1.67 o 
   2   4   4        6.82        6.22      1.09 o 
   3   4   4       59.86       58.20      4.77 o 
   4   4   4        2.59        2.71      2.32 o 
   5   4   4       14.74       16.91      4.22 o 
   6   4   4       90.77      103.11      6.97 o 
   7   4   4       12.67       14.64      3.68 o 
   8   4   4        3.65        3.08      3.57 o 
   9   4   4       40.67       47.48      6.39 o 
  10   4   4        4.91        5.73      2.98 o 
 -12   5   4        7.75       12.13      4.74 o 
 -11   5   4       21.03       20.26      3.86 o 
 -10   5   4       29.99       25.39      5.19 o 
  -9   5   4       43.79       42.29      4.36 o 
  -8   5   4       38.34       39.68      3.52 o 
  -7   5   4       18.80       15.75      2.29 o 
  -6   5   4       20.10       15.50      1.99 o 
  -5   5   4      267.69      292.42      6.15 o 
  -4   5   4       35.43       36.78      2.83 o 
  -3   5   4      400.65      416.63      6.54 o 
  -2   5   4      185.34      192.18      8.07 o 
  -1   5   4       17.75       11.08      1.64 o 
   0   5   4        3.97        4.93      1.17 o 
   1   5   4        0.00        2.45      1.18 o 
   2   5   4       45.07       41.33      2.27 o 
   3   5   4        0.66        3.77      1.09 o 
   4   5   4      104.61       91.48      6.81 o 
   5   5   4       51.76       53.75      6.10 o 
   6   5   4        0.49        7.04      4.54 o 
   7   5   4       24.66       21.61      4.77 o 
   8   5   4        5.56        5.31      3.17 o 
 -10   6   4      114.89      107.92      5.20 o 
  -9   6   4        0.24        1.95      1.66 o 
  -8   6   4       97.02      114.76     13.29 o 
  -7   6   4       53.03       52.83      5.48 o 
  -6   6   4        3.32        4.37      2.02 o 
  -5   6   4       13.02       13.05      2.86 o 
  -4   6   4      359.78      413.11      8.95 o 
  -3   6   4      104.59      109.07      9.26 o 
  -2   6   4       80.22       81.42      3.59 o 
  -1   6   4        0.94        1.13      1.09 o 
   0   6   4        8.99        5.98      1.58 o 
   1   6   4        7.73        6.56      1.59 o 
   2   6   4        5.15        3.56      1.53 o 
   3   6   4      141.19      144.95     10.18 o 
   4   6   4        1.76        4.70      3.32 o 
   5   6   4       69.29       61.45      7.45 o 
  -6   7   4       15.58       15.71      3.02 o 
  -5   7   4        2.57        2.22      1.92 o 
  -4   7   4        5.89        5.59      1.89 o 
  -3   7   4       38.41       43.90      9.96 o 
  -2   7   4        1.31        3.10      1.82 o 
  -1   7   4       15.99       14.00      3.56 o 
   0   7   4        0.03        2.26      2.03 o 
   1   7   4        1.61        2.19      1.25 o 
   2   7   4        1.56        7.61      4.58 o 
   3   7   4        4.63        2.27      2.37 o 
 -15   1   5       56.65       61.08      6.02 o 
 -14   1   5       66.40       68.61      6.03 o 
 -13   1   5      149.28      150.03      7.00 o 
 -12   1   5        0.69        2.62      2.67 o 
 -11   1   5        3.92        5.92      1.98 o 
 -10   1   5      153.89      171.46      5.16 o 
  -9   1   5      319.12      328.79      6.97 o 
  -8   1   5      877.66      913.11     10.39 o 
  -7   1   5      184.63      180.25      3.61 o 
  -6   1   5      121.85      120.26      3.35 o 
  -5   1   5      221.06      233.07      4.24 o 
  -4   1   5      437.59      444.85      5.52 o 
  -3   1   5      195.42      243.74      4.05 o 
  -2   1   5      680.03      724.50      6.29 o 
  -1   1   5        0.33        4.58      1.81 o 
   0   1   5       31.82       27.02      1.78 o 
   1   1   5      501.62      527.16      5.34 o 
   2   1   5       10.99        9.80      1.07 o 
   3   1   5     2032.18     2124.99     30.05 o 
   4   1   5        5.12        8.35      1.06 o 
   5   1   5       59.67       54.82      2.26 o 
   6   1   5      294.41      297.87      7.27 o 
   7   1   5        2.08        4.82      1.54 o 
   8   1   5       57.38       62.78      2.18 o 
   9   1   5       91.04       93.14      4.79 o 
  10   1   5      137.43      153.63      7.00 o 
  11   1   5        1.71        1.66      2.12 o 
 -15   2   5        2.91        3.00      2.23 o 
 -14   2   5       37.14       31.71      4.10 o 
 -13   2   5       97.35       94.01      5.94 o 
 -12   2   5      114.50      107.11      8.27 o 
 -11   2   5       38.99       30.06      2.86 o 
 -10   2   5      504.77      449.78     17.87 o 
  -9   2   5      427.87      423.51      7.27 o 
  -8   2   5      169.15      153.94      4.72 o 
  -7   2   5       42.23       40.46      2.97 o 
  -6   2   5      796.01      801.73      7.32 o 
  -5   2   5      156.93      145.78      4.00 o 
  -4   2   5      861.99      860.31     12.14 o 
  -3   2   5      814.51      816.32     26.91 o 
  -2   2   5        0.65        2.53      1.32 o 
  -1   2   5     1056.91     1135.18      9.65 o 
   0   2   5       16.06       16.46      1.69 o 
   1   2   5      152.21      175.84      4.47 o 
   2   2   5     1284.95     1412.23     29.35 o 
   3   2   5      308.78      346.84     12.52 o 
   4   2   5       67.62       76.13      4.35 o 
   5   2   5        2.73        6.56      2.70 o 
   6   2   5        8.61        7.46      1.92 o 
   7   2   5       79.45       96.70      4.73 o 
   8   2   5       48.74       48.59      3.65 o 
   9   2   5      115.21      128.00      9.34 o 
  10   2   5       68.39       54.78     18.57 o 
  11   2   5       11.82        7.46      3.82 o 
 -14   3   5        3.80        5.92      2.56 o 
 -13   3   5       38.88       44.98      5.60 o 
 -12   3   5       65.05       58.38      5.22 o 
 -11   3   5        0.26        2.31      3.85 o 
 -10   3   5        1.23        3.22      1.39 o 
  -9   3   5        3.89        2.69      1.47 o 
  -8   3   5       19.27       13.88      2.02 o 
  -7   3   5       52.36       38.16      2.57 o 
  -6   3   5       11.09       10.24      1.86 o 
  -5   3   5       96.57       88.89      3.06 o 
  -4   3   5        3.25        3.20      1.28 o 
  -3   3   5       28.64       27.09      1.95 o 
  -2   3   5      108.31      110.36      3.53 o 
  -1   3   5      110.31      120.85      2.72 o 
   0   3   5       36.98       32.27      1.64 o 
   1   3   5        0.11        2.87      1.25 o 
   2   3   5        2.78        4.27      2.67 o 
   3   3   5       82.70       95.70      6.15 o 
   4   3   5      355.72      370.81     16.29 o 
   5   3   5       95.73       84.18      4.94 o 
   6   3   5       26.98       32.66      3.08 o 
   7   3   5        0.19        1.03      2.26 o 
   8   3   5        0.85        3.11      2.36 o 
   9   3   5       26.20       31.01      5.68 o 
  10   3   5        1.79        0.28      2.02 o 
 -13   4   5       68.42       77.58      5.51 o 
 -12   4   5        2.38        4.71      2.84 o 
 -11   4   5      167.50      208.03      9.32 o 
 -10   4   5      141.45      149.31      6.57 o 
  -9   4   5       45.85       44.75      3.17 o 
  -8   4   5      118.51      130.27      4.83 o 
  -7   4   5        0.69        3.40      1.71 o 
  -6   4   5       57.25       58.79      2.95 o 
  -5   4   5       73.44       76.96      3.23 o 
  -4   4   5      216.16      210.06      8.58 o 
  -3   4   5      341.55      365.68      7.84 o 
  -2   4   5       39.37       35.39      2.40 o 
  -1   4   5      971.04      987.40     10.89 o 
   0   4   5       10.85        9.29      1.42 o 
   1   4   5        9.46        5.38      1.18 o 
   2   4   5      140.78      129.21      5.87 o 
   3   4   5       16.06       13.75      4.29 o 
   4   4   5       53.06       55.27      5.48 o 
   5   4   5       74.61       74.27      7.17 o 
   6   4   5       92.54       88.25      7.62 o 
   7   4   5        5.65        7.83      3.46 o 
   8   4   5        1.93        2.97      2.96 o 
   9   4   5       13.78        8.28      3.60 o 
 -12   5   5       87.24      103.48     13.02 o 
 -11   5   5       14.86       18.90      3.16 o 
 -10   5   5       48.12       53.56      5.98 o 
  -9   5   5      121.86      124.69      7.12 o 
  -8   5   5      190.55      223.95      7.69 o 
  -7   5   5        4.56        5.19      4.54 o 
  -6   5   5      180.22      208.07     10.53 o 
  -5   5   5      321.26      329.30     10.11 o 
  -4   5   5        9.89        6.36      2.42 o 
  -3   5   5       48.80       47.11      3.89 o 
  -2   5   5      504.77      516.42     29.10 o 
  -1   5   5       68.37       72.75      5.88 o 
   0   5   5       14.28       16.86      2.43 o 
   1   5   5      176.79      188.98      9.38 o 
   2   5   5       17.61       12.83      1.73 o 
   3   5   5       89.42      111.03      8.08 o 
   4   5   5       85.99       88.73      6.88 o 
   5   5   5       45.22       50.33      6.24 o 
   6   5   5       87.99       97.48      9.51 o 
   7   5   5        2.58        1.22      2.84 o 
  -9   6   5        4.07        6.98      3.82 o 
  -8   6   5       11.71       10.25      4.88 o 
  -7   6   5        0.03        0.39      1.63 o 
  -6   6   5        0.68        0.98      1.49 o 
  -5   6   5        2.09        4.87      2.20 o 
  -4   6   5       18.05       13.54      2.25 o 
  -3   6   5       35.39       26.97      2.66 o 
  -2   6   5       15.25       13.71      2.50 o 
  -1   6   5       13.87        6.20      1.82 o 
   0   6   5        2.47        2.80      2.55 o 
   1   6   5        7.08        4.01      1.99 o 
   2   6   5       39.73       44.89      4.99 o 
   3   6   5        5.57        4.13      3.57 o 
   4   6   5       10.69        6.01      3.43 o 
   5   6   5        8.87        9.07      3.21 o 
  -5   7   5        0.40        3.87      2.31 o 
  -4   7   5       40.95       35.81      4.68 o 
  -3   7   5        0.16        2.08      1.45 o 
  -2   7   5       26.43       24.07      6.99 o 
  -1   7   5        8.19        7.20      1.96 o 
   0   7   5       44.75       58.15      6.96 o 
   1   7   5        0.84        8.17      3.86 o 
 -15   0   6      108.56      126.10     12.50 o 
 -14   0   6       18.81       24.79      6.16 o 
 -13   0   6      145.13      146.44      8.96 o 
 -12   0   6      267.11      315.58     12.53 o 
 -11   0   6       43.41       51.36      7.84 o 
 -10   0   6       51.39       46.72      4.06 o 
  -9   0   6      554.09      556.29     11.08 o 
  -8   0   6       38.21       32.94      5.21 o 
  -7   0   6      770.57      793.35     10.22 o 
  -6   0   6      110.65       89.06      4.31 o 
  -5   0   6      114.06      116.26      5.95 o 
  -4   0   6       10.27        6.72      2.15 o 
  -3   0   6       23.18       24.65      2.90 o 
  -2   0   6      383.62      388.21      7.21 o 
  -1   0   6      400.30      463.61      7.64 o 
   0   0   6     1977.16     2086.65     23.50 o 
   1   0   6      776.45      841.73      8.31 o 
   2   0   6        0.72        6.88      2.71 o 
   3   0   6      881.65      898.98      9.10 o 
   4   0   6      574.80      620.02      9.47 o 
   5   0   6      490.84      540.67      9.45 o 
   6   0   6        0.72        2.06      1.52 o 
   7   0   6       29.94       24.93      2.33 o 
   8   0   6       65.37       72.72      4.27 o 
   9   0   6        3.09        2.31      1.95 o 
 -15   1   6        9.83        7.55      3.18 o 
 -14   1   6       83.37       82.27      6.05 o 
 -13   1   6       26.26       22.88      3.69 o 
 -12   1   6        3.70        3.54      3.03 o 
 -11   1   6      208.29      205.81     11.32 o 
 -10   1   6        3.66        6.70      1.96 o 
  -9   1   6      133.22      127.33      4.85 o 
  -8   1   6      566.46      556.14     16.89 o 
  -7   1   6       32.45       24.61      2.70 o 
  -6   1   6      107.35      104.21      3.67 o 
  -5   1   6      101.70       88.80      2.94 o 
  -4   1   6      879.43     1019.75      9.60 o 
  -3   1   6      120.54      155.71      3.54 o 
  -2   1   6      172.49      193.03      3.69 o 
  -1   1   6      490.83      550.86      6.60 o 
   0   1   6       37.24       47.13      2.06 o 
   1   1   6       21.34       19.08      2.09 o 
   2   1   6       65.67       69.04      2.15 o 
   3   1   6       39.43       37.69      1.75 o 
   4   1   6       88.59      100.38      2.39 o 
   5   1   6        6.78        5.62      0.96 o 
   6   1   6        2.44        3.58      0.92 o 
   7   1   6        4.88        4.58      1.44 o 
   8   1   6       15.64       12.70      2.33 o 
   9   1   6        0.62        1.24      0.90 o 
  10   1   6       56.07       40.97     13.27 o 
 -15   2   6        4.26        3.55      3.43 o 
 -14   2   6       16.91       13.14      3.16 o 
 -13   2   6       11.98       10.08      2.72 o 
 -12   2   6        1.13        3.90      2.87 o 
 -11   2   6        2.68        7.36      3.77 o 
 -10   2   6       61.71       77.10      4.12 o 
  -9   2   6       29.50       26.88      2.72 o 
  -8   2   6       18.43       17.16      2.21 o 
  -7   2   6      218.89      214.79      6.00 o 
  -6   2   6        7.31       13.75      2.09 o 
  -5   2   6      141.87      175.05      4.27 o 
  -4   2   6      820.83      921.18      7.07 o 
  -3   2   6        0.15        2.94      1.40 o 
  -2   2   6      246.32      254.00      3.69 o 
  -1   2   6       78.13       68.87      3.01 o 
   0   2   6      292.13      306.88      4.65 o 
   1   2   6        5.89        8.22      1.17 o 
   2   2   6       71.62       80.32      2.74 o 
   3   2   6      229.81      224.24      6.36 o 
   4   2   6       12.84        6.68      2.23 o 
   5   2   6       36.08       31.65      3.27 o 
   6   2   6       52.56       49.18      6.09 o 
   7   2   6       25.20       23.06      2.60 o 
   8   2   6        9.20        8.02      2.77 o 
   9   2   6        2.45        5.33      3.66 o 
  10   2   6       11.51       10.11      4.13 o 
 -14   3   6       22.70       22.15      3.71 o 
 -13   3   6      138.68      148.01      9.35 o 
 -12   3   6        0.18        4.36      2.47 o 
 -11   3   6       86.32       82.54      5.17 o 
 -10   3   6      101.71      108.78      6.09 o 
  -9   3   6       89.87       88.47      4.31 o 
  -8   3   6      343.72      353.10      6.23 o 
  -7   3   6       49.28       41.96      3.04 o 
  -6   3   6      635.06      641.46      8.26 o 
  -5   3   6       38.55       36.42      2.65 o 
  -4   3   6      166.13      161.56      3.98 o 
  -3   3   6      881.23      975.49     10.69 o 
  -2   3   6        1.85        7.39      1.58 o 
  -1   3   6      232.66      226.48      5.12 o 
   0   3   6      160.22      169.43      3.12 o 
   1   3   6      116.30      120.07      2.21 o 
   2   3   6       10.61        7.30      2.38 o 
   3   3   6      198.58      196.32      6.53 o 
   4   3   6      427.01      469.61     11.70 o 
   5   3   6        2.64        3.32      2.71 o 
   6   3   6        2.01        3.98      3.32 o 
   7   3   6      162.97      202.25     12.65 o 
   8   3   6        2.33        3.76      2.49 o 
   9   3   6        2.82        4.89      2.54 o 
 -13   4   6       10.80       11.17      3.03 o 
 -12   4   6       63.99       74.91      7.29 o 
 -11   4   6       12.85       12.88      2.94 o 
 -10   4   6       38.73       32.03      4.55 o 
  -9   4   6        6.31        7.26      2.64 o 
  -8   4   6        2.04        0.82      2.64 o 
  -7   4   6      108.33       94.16      5.16 o 
  -6   4   6        1.69        4.30      2.19 o 
  -5   4   6       63.50       62.24      3.62 o 
  -4   4   6       24.57       21.89      2.23 o 
  -3   4   6       61.90       53.83      2.70 o 
  -2   4   6       18.08       14.75      1.77 o 
  -1   4   6      233.71      247.22      5.76 o 
   0   4   6      252.92      272.98      4.46 o 
   1   4   6        1.86        3.51      1.90 o 
   2   4   6        7.78        3.22      3.81 o 
   3   4   6      135.60      137.58      8.91 o 
   4   4   6        6.28       12.40      4.37 o 
   5   4   6        5.66        5.22      2.71 o 
   6   4   6       30.19       27.60      5.45 o 
   7   4   6        2.92        3.08      3.09 o 
   8   4   6        4.42        3.01      2.42 o 
 -11   5   6        6.06        5.21      2.59 o 
 -10   5   6       57.90       61.06      5.97 o 
  -9   5   6       24.58       29.10      5.70 o 
  -8   5   6       55.46       60.09      7.83 o 
  -7   5   6       67.53       71.42      9.53 o 
  -6   5   6        4.46        3.65      3.66 o 
  -5   5   6        8.32        9.32      2.22 o 
  -4   5   6        7.85        6.11      1.68 o 
  -3   5   6      334.67      338.70      8.89 o 
  -2   5   6       18.35       13.79      1.89 o 
  -1   5   6       37.57       39.03      2.81 o 
   0   5   6       11.42        6.96      1.12 o 
   1   5   6        6.29        5.48      0.96 o 
   2   5   6        0.05        9.10      4.84 o 
   3   5   6        3.18        3.60      3.88 o 
   4   5   6       14.47       12.36      3.33 o 
   6   5   6       12.17        9.23      3.00 o 
  -9   6   6       25.94       20.54      4.04 o 
  -8   6   6       37.14       45.29      5.05 o 
  -7   6   6       49.29       59.67     13.20 o 
  -6   6   6        0.27        3.86      3.52 o 
  -5   6   6        6.11        2.70      2.86 o 
  -4   6   6      251.66      306.66     11.98 o 
  -3   6   6        2.87        3.34      2.09 o 
  -2   6   6      128.81      116.97      7.69 o 
  -1   6   6        9.13        9.65      2.79 o 
   0   6   6       59.60       64.77      6.22 o 
   1   6   6       19.00       22.05      2.70 o 
   2   6   6        1.97        2.16      2.58 o 
   3   6   6       63.91       67.43      6.52 o 
   4   6   6       25.22       25.00      5.06 o 
  -3   7   6       35.38       36.14      5.23 o 
  -2   7   6        0.90        5.29      2.79 o 
 -15   1   7       33.53       37.58      4.64 o 
 -14   1   7       29.71       30.23      4.64 o 
 -13   1   7       30.77       25.84      4.28 o 
 -12   1   7      118.35      121.29      6.27 o 
 -11   1   7       30.13       28.17      4.58 o 
 -10   1   7       10.23        9.74      4.23 o 
  -9   1   7      618.37      628.75     10.26 o 
  -8   1   7        5.93        5.60      1.89 o 
  -7   1   7      287.17      275.93      5.14 o 
  -6   1   7      204.62      217.21      4.54 o 
  -5   1   7      237.92      270.11      5.77 o 
  -4   1   7      223.25      206.77      4.15 o 
  -3   1   7        0.25        1.61      1.84 o 
  -2   1   7      664.07      689.76      5.94 o 
  -1   1   7      184.09      186.44      3.82 o 
   0   1   7      427.03      422.18      4.79 o 
   1   1   7      439.15      445.52      4.90 o 
   2   1   7        3.54        2.99      0.98 o 
   3   1   7      333.73      355.62      7.60 o 
   4   1   7       27.20       22.90      1.55 o 
   5   1   7       45.76       48.45      2.05 o 
   6   1   7       42.16       44.85      2.14 o 
   7   1   7        7.84        6.03      1.00 o 
   8   1   7       13.90       15.83      2.51 o 
   9   1   7       22.98       16.60      5.77 o 
 -15   2   7       35.22       31.62      4.44 o 
 -14   2   7        4.12        8.64      3.46 o 
 -13   2   7      205.70      210.89     14.25 o 
 -12   2   7       80.55       65.87      8.10 o 
 -11   2   7        0.05        3.83      3.54 o 
 -10   2   7       66.83       57.74      5.10 o 
  -9   2   7      128.63      120.15      4.75 o 
  -8   2   7      418.61      425.11     10.94 o 
  -7   2   7       80.52       79.78      4.07 o 
  -6   2   7      550.34      571.01      7.79 o 
  -5   2   7      239.76      247.04      4.64 o 
  -4   2   7      214.24      224.81      5.41 o 
  -3   2   7      347.90      366.78      6.26 o 
  -2   2   7       19.84       22.19      1.93 o 
  -1   2   7        3.46        4.16      1.46 o 
   0   2   7      135.29      145.96      3.13 o 
   1   2   7        5.93        5.36      1.08 o 
   2   2   7      137.70      150.57      3.28 o 
   3   2   7       14.66        9.60      5.34 o 
   4   2   7      215.52      240.32      7.30 o 
   5   2   7       16.48       13.03      2.17 o 
   6   2   7        0.06        2.59      2.24 o 
   7   2   7       99.01      117.71      8.72 o 
   8   2   7       29.19       28.85      4.79 o 
   9   2   7       11.13        9.67      3.53 o 
 -14   3   7        0.44        0.20      2.49 o 
 -13   3   7        2.40        3.28      2.21 o 
 -12   3   7        1.72        4.62      3.00 o 
 -11   3   7       29.64       25.70      3.66 o 
 -10   3   7       19.98       16.20      2.56 o 
  -9   3   7        2.25        2.84      3.09 o 
  -8   3   7       97.23       96.43      9.57 o 
  -7   3   7        4.79        4.11      1.81 o 
  -6   3   7        0.29        3.85      1.53 o 
  -5   3   7       10.88        6.34      1.35 o 
  -4   3   7       70.68       81.77      3.86 o 
  -3   3   7       94.67       98.51      3.60 o 
  -2   3   7       82.01       84.75      2.78 o 
  -1   3   7        0.31        2.81      1.38 o 
   0   3   7      125.22      121.23      2.90 o 
   1   3   7       22.28       27.89      1.28 o 
   2   3   7        8.01        7.23      2.89 o 
   3   3   7       83.89       78.75      6.51 o 
   4   3   7       67.69       66.17      5.97 o 
   5   3   7        3.21        2.76      2.50 o 
   6   3   7        5.43        3.88      4.09 o 
   7   3   7       29.97       28.60      4.86 o 
   8   3   7        2.90        3.47      2.77 o 
 -13   4   7      113.14      104.21      5.95 o 
 -12   4   7        6.09        7.05      3.20 o 
 -11   4   7      148.68      155.62      9.63 o 
 -10   4   7       21.74       24.62      4.02 o 
  -9   4   7        8.09        9.20      3.25 o 
  -8   4   7      217.13      235.31      7.27 o 
  -7   4   7       32.21       26.19      2.72 o 
  -6   4   7       64.87       68.37      3.50 o 
  -5   4   7       43.69       43.40      2.95 o 
  -4   4   7       60.43       50.76      3.16 o 
  -3   4   7        6.07        5.07      1.57 o 
  -2   4   7      250.53      269.19      5.23 o 
  -1   4   7      564.25      614.92      9.96 o 
   0   4   7       11.05        7.82      1.21 o 
   1   4   7        3.51        4.40      2.74 o 
   2   4   7       38.82       39.11      4.80 o 
   3   4   7        8.76       13.69      4.47 o 
   4   4   7        0.19        4.83      3.83 o 
   5   4   7      326.84      389.88     13.32 o 
   6   4   7       55.33       42.42      7.20 o 
   7   4   7       16.72       14.30      3.82 o 
 -11   5   7        0.04        3.47      3.61 o 
 -10   5   7       16.10       20.12      3.60 o 
  -9   5   7      107.65      119.34      8.35 o 
  -8   5   7       14.47       11.65      2.92 o 
  -7   5   7        9.22       10.52      3.11 o 
  -6   5   7       39.15       41.56      4.32 o 
  -5   5   7       27.20       23.48      2.75 o 
  -4   5   7       45.92       47.95      3.04 o 
  -3   5   7        0.48        3.99      1.63 o 
  -2   5   7      153.45      161.48      4.04 o 
  -1   5   7       28.05       28.97      3.04 o 
   0   5   7      137.67      143.00      3.15 o 
   1   5   7       68.85       73.93      8.04 o 
   2   5   7        0.28        3.82      4.22 o 
   3   5   7       49.82       59.39      7.22 o 
   4   5   7       40.91       43.04      6.33 o 
   5   5   7        1.81        1.30      2.14 o 
  -8   6   7        9.77       13.77      3.46 o 
  -7   6   7       27.63       40.47     10.51 o 
  -6   6   7       68.46       81.22     18.79 o 
  -5   6   7       78.13       99.50      7.59 o 
  -4   6   7       57.98       58.98      8.18 o 
  -3   6   7        4.90        3.63      2.58 o 
  -2   6   7        0.28        1.39      1.40 o 
  -1   6   7        6.00        7.20      4.76 o 
   0   6   7        1.68        2.40      2.79 o 
   1   6   7       13.60       15.10      4.24 o 
 -15   0   8       10.69        9.26      5.46 o 
 -14   0   8      106.92      139.02     14.15 o 
 -13   0   8       33.38       43.23      7.47 o 
 -12   0   8      316.64      360.38     14.44 o 
 -11   0   8       88.32       84.38      8.67 o 
 -10   0   8      184.91      156.51     10.28 o 
  -9   0   8        3.36        2.52      2.23 o 
  -8   0   8     1282.25     1308.97     41.49 o 
  -7   0   8     1609.94     1646.87     59.73 o 
  -6   0   8        2.61        4.47      3.46 o 
  -5   0   8      143.81      133.83      5.56 o 
  -4   0   8      528.17      566.76      9.18 o 
  -3   0   8      460.67      558.67     12.18 o 
  -2   0   8       70.99       54.88      4.21 o 
  -1   0   8      812.21      898.10     29.18 o 
   0   0   8      685.75      762.83     11.62 o 
   1   0   8      399.74      433.04     12.45 o 
   2   0   8        1.11        3.36      2.30 o 
   3   0   8       29.55       29.36      5.85 o 
   4   0   8      237.15      257.17      6.73 o 
   5   0   8      132.49      137.31      4.12 o 
   6   0   8        2.92        2.20      1.38 o 
   7   0   8        0.99        0.56      1.54 o 
   8   0   8       11.08        9.25      3.97 o 
 -15   1   8       17.89       17.20      3.58 o 
 -14   1   8       40.93       36.32      5.05 o 
 -13   1   8       28.72       27.60      3.91 o 
 -12   1   8        4.49        2.65      2.83 o 
 -11   1   8      325.79      360.94      9.14 o 
 -10   1   8       58.10       57.82      4.92 o 
  -9   1   8       68.13       57.84      4.56 o 
  -8   1   8      254.12      248.79      8.56 o 
  -7   1   8       27.27       24.11      2.60 o 
  -6   1   8      128.11      125.55      4.13 o 
  -5   1   8       61.95       63.39      3.49 o 
  -4   1   8       97.24      105.47      3.49 o 
  -3   1   8       13.59       13.06      1.78 o 
  -2   1   8       27.72       26.87      2.30 o 
  -1   1   8        5.67        4.95      1.73 o 
   0   1   8      108.59      116.12      3.22 o 
   1   1   8       24.14       22.20      1.88 o 
   2   1   8       65.27       68.85      2.55 o 
   3   1   8       41.28       40.75      2.26 o 
   4   1   8       30.50       29.79      2.00 o 
   5   1   8      101.67      110.01      2.51 o 
   6   1   8       24.90       19.58      2.37 o 
   7   1   8        2.66        1.86      0.95 o 
   8   1   8       28.87       24.11      3.69 o 
 -14   2   8        2.26        4.30      3.52 o 
 -13   2   8       13.58       12.68      3.45 o 
 -12   2   8       46.43       46.94      5.25 o 
 -11   2   8        5.24        7.71      2.81 o 
 -10   2   8        0.02        4.75      3.19 o 
  -9   2   8      141.44      143.51      6.63 o 
  -8   2   8        1.22        3.64      1.70 o 
  -7   2   8       74.83       60.76      4.02 o 
  -6   2   8       45.24       44.15      3.12 o 
  -5   2   8       84.86       79.82      4.19 o 
  -4   2   8       68.20       70.73      3.06 o 
  -3   2   8       13.69       13.09      1.71 o 
  -2   2   8      254.89      259.87      4.74 o 
  -1   2   8       47.66       45.21      2.50 o 
   0   2   8       38.69       35.47      2.11 o 
   1   2   8       56.03       53.08      2.20 o 
   2   2   8       20.57       19.04      2.23 o 
   3   2   8        4.08        8.56      2.47 o 
   4   2   8       17.06       16.07      2.65 o 
   5   2   8        9.84        4.28      1.63 o 
   6   2   8       16.67       13.40      3.53 o 
   7   2   8        0.03        0.81      1.58 o 
   8   2   8       28.29       22.03      4.20 o 
 -13   3   8       66.26       66.65      5.50 o 
 -12   3   8        3.54        4.25      2.57 o 
 -11   3   8      228.63      230.85     10.17 o 
 -10   3   8        0.86        2.73      2.60 o 
  -9   3   8       38.18       45.57      4.90 o 
  -8   3   8      237.24      243.41      8.66 o 
  -7   3   8       11.75        8.30      1.90 o 
  -6   3   8      460.60      457.75     21.02 o 
  -5   3   8       28.31       25.82      3.25 o 
  -4   3   8       23.87       23.71      2.51 o 
  -3   3   8      321.37      344.52      5.78 o 
  -2   3   8        7.99       10.28      1.80 o 
  -1   3   8        6.77        6.90      2.34 o 
   0   3   8      493.58      579.32     19.33 o 
   1   3   8      237.05      262.87      6.48 o 
   2   3   8        0.01        0.83      2.62 o 
   3   3   8      181.42      174.64      8.46 o 
   4   3   8      149.09      159.55     11.20 o 
   5   3   8       88.14      102.75      8.43 o 
   6   3   8        1.15        2.95      2.18 o 
   7   3   8       91.19       93.40      6.84 o 
 -12   4   8       53.97       56.61      5.30 o 
 -11   4   8        0.45        2.35      2.18 o 
 -10   4   8       23.30       25.85      4.69 o 
  -9   4   8        1.24        2.80      2.48 o 
  -8   4   8       39.34       37.67      5.13 o 
  -7   4   8      121.42      111.45      6.03 o 
  -6   4   8        0.01        1.88      1.89 o 
  -5   4   8        6.69        4.24      1.27 o 
  -4   4   8       85.65       90.24      3.67 o 
  -3   4   8       29.94       27.30      2.28 o 
  -2   4   8        7.12        8.51      1.52 o 
  -1   4   8       41.84       40.91      2.20 o 
   0   4   8       18.12       15.75      1.31 o 
   1   4   8       68.13       85.44      7.02 o 
   2   4   8        1.71        5.23      3.78 o 
   3   4   8        1.36        0.78      2.74 o 
   4   4   8       71.08       77.57      8.50 o 
   5   4   8       37.29       27.92      5.72 o 
 -10   5   8       16.94       17.73      4.14 o 
  -9   5   8       17.74       21.47      5.94 o 
  -8   5   8       19.80       20.58      6.75 o 
  -7   5   8       12.53       10.70      3.21 o 
  -6   5   8        2.16        4.61      3.60 o 
  -5   5   8       13.21       13.17      2.14 o 
  -4   5   8        6.72        5.41      2.08 o 
  -3   5   8       11.24        8.47      2.79 o 
  -2   5   8       48.85       49.33      2.96 o 
  -1   5   8       27.64       26.20      2.47 o 
   0   5   8        2.34        5.08      1.55 o 
   1   5   8        0.46        8.35      5.34 o 
   2   5   8       14.61       20.04      5.02 o 
   3   5   8        0.08        2.98      3.06 o 
   4   5   8        0.27        0.45      2.04 o 
  -7   6   8       69.08       82.08      5.78 o 
  -6   6   8        0.09        1.83      2.21 o 
  -5   6   8        0.12        6.63      3.27 o 
  -4   6   8      153.32      142.07      7.26 o 
  -3   6   8        0.57        2.62      1.75 o 
  -2   6   8       85.87       93.77      4.77 o 
  -1   6   8       33.23       30.27      6.24 o 
   0   6   8       31.09       26.02      4.91 o 
 -14   1   9       58.18       62.42      8.09 o 
 -13   1   9       14.32       12.13      3.17 o 
 -12   1   9      181.13      183.64      9.30 o 
 -11   1   9       30.82       29.93      4.35 o 
 -10   1   9        6.64       10.67      3.76 o 
  -9   1   9      164.73      164.85      7.30 o 
  -8   1   9        0.50        3.83      3.69 o 
  -7   1   9      146.79      142.42      4.38 o 
  -6   1   9      224.17      237.10      5.29 o 
  -5   1   9      469.28      512.33      7.24 o 
  -4   1   9      238.63      241.16      5.11 o 
  -3   1   9        9.89        9.43      2.16 o 
  -2   1   9      271.03      291.05      5.12 o 
  -1   1   9       51.57       50.78      2.68 o 
   0   1   9        9.41        9.42      1.33 o 
   1   1   9      257.26      279.76      9.65 o 
   2   1   9        2.17        1.60      1.11 o 
   3   1   9       21.71       18.60      1.60 o 
   4   1   9        3.58        3.85      0.97 o 
   5   1   9        0.15        1.61      1.13 o 
   6   1   9       57.34       59.73      6.16 o 
   7   1   9        0.21        3.43      2.72 o 
 -14   2   9       19.33       21.64      3.96 o 
 -13   2   9       52.77       53.18      5.76 o 
 -12   2   9        8.12        5.95      3.74 o 
 -11   2   9       72.94       72.10      5.94 o 
 -10   2   9        8.06        6.53      3.30 o 
  -9   2   9       36.30       38.30      4.64 o 
  -8   2   9      125.30      113.05      6.19 o 
  -7   2   9       39.47       36.78      2.94 o 
  -6   2   9      103.27      104.29      6.16 o 
  -5   2   9      254.72      272.60      6.19 o 
  -4   2   9        3.96        2.39      1.48 o 
  -3   2   9      168.25      182.94      4.37 o 
  -2   2   9        3.80        5.91      1.59 o 
  -1   2   9        0.17        3.89      1.92 o 
   0   2   9      134.28      137.55      3.47 o 
   1   2   9       27.14       26.27      2.73 o 
   2   2   9      385.60      410.03      5.24 o 
   3   2   9        1.66        3.33      2.70 o 
   4   2   9       24.48       21.23      4.37 o 
   5   2   9       69.69       71.26      7.47 o 
   6   2   9        0.16        2.33      2.26 o 
 -13   3   9        6.38       12.10      3.91 o 
 -12   3   9        8.07        8.57      3.05 o 
 -11   3   9       31.32       25.74      4.63 o 
 -10   3   9       13.57       11.07      2.97 o 
  -9   3   9        1.07        5.05      3.87 o 
  -8   3   9       44.14       41.50      4.77 o 
  -7   3   9        7.04        6.54      1.90 o 
  -6   3   9       11.47        7.09      2.25 o 
  -5   3   9        1.79        4.67      1.60 o 
  -4   3   9       21.11       19.79      2.47 o 
  -3   3   9        0.26        1.73      1.41 o 
  -2   3   9       36.00       37.04      3.41 o 
  -1   3   9      110.61      114.58      3.53 o 
   0   3   9      173.48      180.93      4.78 o 
   1   3   9       46.56       40.91      5.35 o 
   2   3   9        2.38        1.85      2.56 o 
   3   3   9        8.07        2.95      2.53 o 
   4   3   9        0.03        2.84      2.49 o 
   5   3   9       13.93        9.48      3.27 o 
 -12   4   9        1.39        1.91      2.72 o 
 -11   4   9       84.67       84.42      5.89 o 
 -10   4   9       18.96       24.29      6.31 o 
  -9   4   9        5.94        8.17      3.40 o 
  -8   4   9       55.84       54.52      7.14 o 
  -7   4   9       43.58       44.51      5.11 o 
  -6   4   9       21.03       19.55      2.36 o 
  -5   4   9       49.95       51.12      3.25 o 
  -4   4   9        0.33        0.10      1.04 o 
  -3   4   9        0.95        2.38      1.18 o 
  -2   4   9      174.66      173.07      6.07 o 
  -1   4   9      129.33      144.45      4.82 o 
   0   4   9       87.56       86.53      4.08 o 
   1   4   9       27.62       18.27      5.13 o 
   2   4   9       86.02       89.23      9.01 o 
   3   4   9        0.68        3.09      3.59 o 
   4   4   9        6.52        2.66      3.66 o 
  -9   5   9       28.85       34.63      4.75 o 
  -8   5   9        4.86        3.64      3.94 o 
  -7   5   9       78.78       88.96      6.96 o 
  -6   5   9        2.76        4.92      4.10 o 
  -5   5   9        6.44        5.28      1.85 o 
  -4   5   9       83.14       77.41      6.01 o 
  -3   5   9        1.47        4.27      2.72 o 
  -2   5   9       55.81       62.54      4.87 o 
  -1   5   9       48.11       48.83      7.35 o 
   0   5   9       40.35       33.46      5.73 o 
   1   5   9       22.15       26.88      5.77 o 
   2   5   9        4.10        5.37      3.25 o 
 -14   0  10      207.63      208.47     11.59 o 
 -13   0  10        0.31        1.97      3.02 o 
 -12   0  10      122.32      120.04     11.58 o 
 -11   0  10      306.87      306.21     12.74 o 
 -10   0  10      489.55      528.05     15.58 o 
  -9   0  10       36.19       34.77      6.20 o 
  -8   0  10      322.73      351.60     12.91 o 
  -7   0  10      514.89      534.19     18.30 o 
  -6   0  10      111.74      114.95     11.38 o 
  -5   0  10      156.11      163.00      7.71 o 
  -4   0  10      403.69      425.10     24.61 o 
  -3   0  10       61.47       63.84      4.68 o 
  -2   0  10       11.01        8.44      1.87 o 
  -1   0  10      116.26      119.54      5.25 o 
   0   0  10        0.10        3.57      2.20 o 
   1   0  10      100.76      101.02      4.28 o 
   2   0  10       11.27       10.16      1.92 o 
   3   0  10       31.88       27.83      2.91 o 
   4   0  10       61.39       60.84      5.91 o 
   5   0  10        3.29        3.46      2.40 o 
 -14   1  10        1.10        1.85      2.62 o 
 -13   1  10       66.63       66.66      6.23 o 
 -12   1  10        1.17        3.00      2.29 o 
 -11   1  10       77.20       71.33      5.80 o 
 -10   1  10       16.32       16.15      3.50 o 
  -9   1  10        6.74        8.30      2.94 o 
  -8   1  10       14.71       16.85      3.64 o 
  -7   1  10      397.57      448.16     11.96 o 
  -6   1  10      151.28      145.51      5.61 o 
  -5   1  10        1.04        4.91      2.62 o 
  -4   1  10        4.03        4.86      1.74 o 
  -3   1  10       66.81       64.15      3.17 o 
  -2   1  10        9.30        7.51      1.52 o 
  -1   1  10        0.07        1.44      1.35 o 
   0   1  10      109.28      103.26      3.16 o 
   1   1  10        3.95        4.02      1.15 o 
   2   1  10       41.28       40.06      2.09 o 
   3   1  10       38.97       40.23      2.63 o 
   4   1  10        9.71        6.66      1.40 o 
   5   1  10       30.68       26.82      3.91 o 
 -13   2  10       22.83       25.64      4.09 o 
 -12   2  10       15.81       16.01      4.06 o 
 -11   2  10       40.27       44.29      6.19 o 
 -10   2  10       11.60        9.83      2.98 o 
  -9   2  10       46.06       45.69      4.61 o 
  -8   2  10       30.47       29.53      4.13 o 
  -7   2  10       15.74       17.50      3.44 o 
  -6   2  10       33.11       26.64      2.84 o 
  -5   2  10       52.58       46.48      3.26 o 
  -4   2  10       44.38       45.21      3.01 o 
  -3   2  10       12.87       10.21      1.80 o 
  -2   2  10       35.33       33.64      2.58 o 
  -1   2  10        3.13        5.26      1.38 o 
   0   2  10       30.48       31.14      2.72 o 
   1   2  10       79.71       82.17      2.65 o 
   2   2  10       27.18       24.61      2.23 o 
   3   2  10        1.56        2.72      2.78 o 
   4   2  10        9.17        9.91      3.29 o 
   5   2  10        0.42        0.97      1.57 o 
 -12   3  10       33.96       35.38      4.90 o 
 -11   3  10      144.58      146.04      9.99 o 
 -10   3  10       21.74       20.85      3.82 o 
  -9   3  10        5.56        6.69      3.20 o 
  -8   3  10       35.03       37.72      4.58 o 
  -7   3  10      178.31      175.97      7.02 o 
  -6   3  10       74.83       66.71      6.78 o 
  -5   3  10       91.51       95.97      5.08 o 
  -4   3  10       11.18        9.20      2.12 o 
  -3   3  10      173.38      183.37      5.08 o 
  -2   3  10        8.10        8.86      1.77 o 
  -1   3  10        7.33        6.99      1.39 o 
   0   3  10      254.40      276.04      8.99 o 
   1   3  10        7.57        7.02      4.57 o 
   2   3  10      108.57      113.92     10.75 o 
   3   3  10       16.62       11.78      3.66 o 
   4   3  10        6.08        2.92      2.92 o 
 -10   4  10       43.72       38.24      4.62 o 
  -9   4  10        0.86        1.20      2.70 o 
  -8   4  10       23.21       19.35      3.46 o 
  -7   4  10       60.12       59.48      6.30 o 
  -6   4  10       27.68       25.31      4.17 o 
  -5   4  10       45.60       47.04      3.33 o 
  -4   4  10        3.81        4.51      1.65 o 
  -3   4  10       17.07       13.02      2.25 o 
  -2   4  10       70.64       70.13      5.04 o 
  -1   4  10        0.22        2.26      1.52 o 
   0   4  10        4.44        5.28      4.14 o 
   1   4  10       33.98       32.80      6.13 o 
   2   4  10        1.23        2.52      2.86 o 
  -7   5  10        0.00        2.14      2.06 o 
  -6   5  10        8.36        6.85      2.79 o 
  -5   5  10       42.80       47.33      4.18 o 
  -4   5  10        0.72        2.52      2.96 o 
  -3   5  10       20.97       18.49      2.64 o 
  -2   5  10        1.52        0.70      2.35 o 
  -1   5  10        0.02        0.89      2.43 o 
 -13   1  11        7.03        8.37      3.36 o 
 -12   1  11       42.56       37.69      4.44 o 
 -11   1  11       33.17       34.48      4.83 o 
 -10   1  11       24.52       21.91      4.39 o 
  -9   1  11      144.80      152.95      8.17 o 
  -8   1  11       89.14       92.86      5.74 o 
  -7   1  11        1.53        1.40      3.02 o 
  -6   1  11      226.96      245.69      8.15 o 
  -5   1  11       41.03       41.09      3.51 o 
  -4   1  11      160.78      169.91      5.40 o 
  -3   1  11       14.87       14.85      2.10 o 
  -2   1  11       43.80       36.80      2.70 o 
  -1   1  11        0.58        1.85      1.13 o 
   0   1  11       42.90       39.32      2.68 o 
   1   1  11       41.24       41.30      3.48 o 
   2   1  11       53.90       53.55      4.34 o 
   3   1  11      103.15      105.85      6.17 o 
 -12   2  11        2.41        3.83      2.66 o 
 -11   2  11        5.45        8.41      3.54 o 
 -10   2  11      103.89       97.39      7.84 o 
  -9   2  11        4.67        3.58      2.78 o 
  -8   2  11       34.62       36.44      4.76 o 
  -7   2  11       17.27       11.76      2.68 o 
  -6   2  11       12.59       10.31      5.45 o 
  -5   2  11      437.32      450.00     14.27 o 
  -4   2  11       46.96       45.75      3.30 o 
  -3   2  11       99.54      101.08      3.93 o 
  -2   2  11       38.62       38.17      2.86 o 
  -1   2  11      105.43      110.87      4.47 o 
   0   2  11        0.02        2.09      1.22 o 
   1   2  11      171.38      148.10     13.37 o 
   2   2  11      235.02      228.15     10.95 o 
   3   2  11        0.19        1.60      1.69 o 
 -11   3  11        8.24        6.91      2.64 o 
 -10   3  11        1.97        5.22      4.21 o 
  -9   3  11        4.45        3.85      3.02 o 
  -8   3  11       16.46       11.91      2.95 o 
  -7   3  11        8.52        6.83      2.95 o 
  -6   3  11       19.36       13.97      2.99 o 
  -5   3  11        8.73        8.21      2.12 o 
  -4   3  11        6.43        4.39      1.49 o 
  -3   3  11        0.07        2.09      1.74 o 
  -2   3  11       28.85       27.52      5.48 o 
  -1   3  11       29.17       21.92      4.27 o 
   0   3  11       19.05       12.68      4.00 o 
   1   3  11        0.63        1.25      2.21 o 
   2   3  11        9.65        4.53      3.65 o 
  -9   4  11        0.71        1.50      2.24 o 
  -8   4  11       10.95       16.41      2.88 o 
  -7   4  11       79.87       74.14      6.43 o 
  -6   4  11       13.26       10.28      2.56 o 
  -5   4  11       26.52       27.45      4.96 o 
  -4   4  11        0.67        2.51      2.05 o 
  -3   4  11       38.84       43.07      3.88 o 
  -2   4  11       24.53       21.37      4.39 o 
  -1   4  11       23.48       16.48      4.27 o 
 -12   0  12      102.35      113.14      9.51 o 
 -11   0  12       29.12       24.21      5.58 o 
 -10   0  12       73.45       66.96      9.15 o 
  -9   0  12       51.41       55.40      7.51 o 
  -8   0  12        3.00        4.32      3.52 o 
  -7   0  12        5.26        4.85      5.09 o 
  -6   0  12      219.42      234.52     14.10 o 
  -5   0  12        0.28        6.50      4.70 o 
  -4   0  12       67.16       66.95      7.32 o 
  -3   0  12       34.78       43.50      6.47 o 
  -2   0  12       29.59       25.12      4.93 o 
  -1   0  12       12.98       10.31      3.34 o 
   0   0  12        0.13        1.39      2.13 o 
   1   0  12       24.03       20.31      3.20 o 
   2   0  12       57.48       49.66      4.40 o 
 -11   1  12        5.78        5.16      2.62 o 
 -10   1  12       53.40       50.17      5.70 o 
  -9   1  12        9.44        8.80      2.61 o 
  -8   1  12       14.29       12.10      3.19 o 
  -7   1  12      144.45      148.65      7.77 o 
  -6   1  12       40.85       36.69      4.57 o 
  -5   1  12       10.31        8.40      2.60 o 
  -4   1  12        3.49        5.33      2.88 o 
  -3   1  12       83.80       77.98      8.28 o 
  -2   1  12        1.04        2.03      1.37 o 
  -1   1  12        1.00        1.50      1.27 o 
   0   1  12       29.91       21.41      2.73 o 
   1   1  12        2.33        3.53      1.70 o 
 -11   2  12       35.23       29.36      4.68 o 
 -10   2  12        9.93        9.23      3.89 o 
  -9   2  12       18.81       18.16      3.36 o 
  -8   2  12        0.99        2.99      2.61 o 
  -7   2  12       18.89       15.44      3.49 o 
  -6   2  12        0.94        3.19      2.40 o 
  -5   2  12       20.58       19.69      3.85 o 
  -4   2  12       33.84       28.95      4.76 o 
  -3   2  12       12.63       11.19      2.80 o 
  -2   2  12        4.25        3.38      1.96 o 
  -1   2  12        2.89        2.03      1.68 o 
   0   2  12        6.98        5.75      2.66 o 
  -9   3  12        1.15        2.70      2.21 o 
  -8   3  12       48.32       54.82      5.04 o 
  -7   3  12       26.35       25.43      3.79 o 
  -6   3  12        8.64       11.23      3.02 o 
  -5   3  12      107.49      102.15      5.29 o 
  -4   3  12        0.19        2.07      2.21 o 
  -3   3  12       94.08       95.68      6.84 o 
  -2   3  12       30.42       28.46      3.14 o 
  -1   3  12       27.25       15.93      4.39 o 
  -9   1  13      144.35      136.20      6.55 o 
  -8   1  13        3.54        2.91      2.85 o 
  -7   1  13        0.03        4.30      3.21 o 
  -6   1  13       33.66       37.46      4.32 o 
  -5   1  13       54.62       52.64      4.39 o 
  -4   1  13      107.23      111.59      5.90 o 
  -3   1  13        9.66        9.52      2.44 o 
  -2   1  13       13.83       10.64      2.53 o 
  -8   2  13      123.27      114.69      6.13 o 
  -7   2  13       25.84       18.30      3.27 o 
  -6   2  13       35.29       29.96      3.80 o 
  -5   2  13      250.81      255.82      7.90 o 
  -4   2  13        7.32        7.53      2.75 o 
  -3   2  13       48.58       48.79      4.16 o 
                                                 
